# Supplementary material for: Long Non-coding RNA LINC00941 as a Potential Biomarker Promotes the Proliferation and Metastasis of Gastric Cancer
Source: Front Genet. 2019 Jan 22;10:5. doi: 10.3389/fgene.2019.00005 (PMC6349697; doi:10.3389/fgene.2019.00005)
Supplement: Supplementary file 1 [file Table_1.xlsx]

## Sheet: Sheet1
Table S1.Cancer-related lncRNAs in GC
ENSEMBL_ID	Gene_Symbol	Fold_change	P-value
ENSG00000230316	FEZF1-AS1	6.05879	2.7449e-13
ENSG00000228630	HOTAIR	5.75671	7.38099e-14
ENSG00000240990	HOXA11-AS	5.27851	1.52538e-11
ENSG00000250133	HOXC-AS2	5.02362	1.95779e-15
ENSG00000243766	HOTTIP	4.63018	4.00577e-10
ENSG00000242207	HOXB-AS4	4.5734	2.79191e-10
ENSG00000249550	LINC01234	4.55807	2.6519e-10
ENSG00000228742	RP5-884M6.1	4.36409	9.53755e-12
ENSG00000275216	RP11-54H7.4	4.29042	2.66523e-07
ENSG00000230838	LINC01614	4.02882	3.55588e-12
ENSG00000272763	RP11-357H14.17	3.917	9.67994e-08
ENSG00000244649	LINC02086	3.8993	4.94145e-09
ENSG00000259439	LINC01833	3.81696	4.62163e-08
ENSG00000230061	TRPM2-AS	3.7837	1.71e-10
ENSG00000233542	RP11-547D24.1	3.75039	2.24997e-13
ENSG00000203446	AC004988.1	3.54285	4.74186e-13
ENSG00000249395	CASC9	3.53532	1.15004e-07
ENSG00000237978	KCNMB2-AS1	3.508	1.94994e-09
ENSG00000234362	LINC01914	3.41982	1.98355e-12
ENSG00000232192	RP11-62I21.1	3.4061	1.11139e-11
ENSG00000271590	RP11-181E10.3	3.38637	5.01741e-14
ENSG00000270190	RP11-803D5.4	3.30008	1.14387e-10
ENSG00000254290	RP11-150O12.3	3.26556	2.80152e-07
ENSG00000213468	FIRRE	3.22283	1.88759e-11
ENSG00000236841	AC007750.5	3.21233	1.61986e-12
ENSG00000224272	AC114730.3	3.19974	6.782e-10
ENSG00000267123	LINC02081	3.18779	3.58746e-09
ENSG00000241388	HNF1A-AS1	3.17199	2.12335e-08
ENSG00000228705	LINC00659	3.16169	8.25399e-07
ENSG00000236081	ELFN1-AS1	3.13451	1.99512e-08
ENSG00000281406	BLACAT1	3.12772	2.36891e-11
ENSG00000274979	RP11-1143G9.5	3.10694	2.77847e-09
ENSG00000226812	RP5-881L22.5	3.0828	3.45841e-08
ENSG00000256694	RP11-598F7.5	2.98748	7.77547e-16
ENSG00000206195	DUXAP8	2.96605	4.94233e-12
ENSG00000270547	LINC01235	2.91357	7.51565e-11
ENSG00000214049	UCA1	2.89147	7.08989e-05
ENSG00000237152	DLEU7-AS1	2.88848	6.19745e-13
ENSG00000226738	CTA-384D8.31	2.85165	1.31481e-08
ENSG00000261327	RP11-863P13.3	2.8425	7.83328e-11
ENSG00000229719	MIR194-2HG	2.84218	0.000324588
ENSG00000237686	RP5-1120P11.1	2.83254	1.48587e-12
ENSG00000257219	RP11-54A9.1	2.82653	3.91148e-12
ENSG00000274993	RP11-395B7.2	2.8116	3.09809e-05
ENSG00000268812	RP1-102K2.8	2.78854	1.58503e-12
ENSG00000249267	LINC00939	2.74327	4.40812e-06
ENSG00000243479	MNX1-AS1	2.73604	4.31161e-07
ENSG00000272088	RP11-168F9.2	2.73514	1.1664e-09
ENSG00000225506	CYP4A22-AS1	2.71872	6.86788e-11
ENSG00000253307	RP11-10J21.4	2.68812	6.90894e-12
ENSG00000163009	C2orf48	2.68556	4.29361e-09
ENSG00000270977	AC015849.16	2.67678	3.39933e-12
ENSG00000258867	LINC01146	2.67235	7.58059e-09
ENSG00000233532	LINC00460	2.66397	2.94223e-08
ENSG00000231226	TRIM31-AS1	2.65138	2.64785e-10
ENSG00000203645	LINC00501	2.64316	1.06948e-06
ENSG00000230499	AC108463.1	2.61021	9.90988e-14
ENSG00000260877	RP11-211G23.2	2.60932	6.48794e-08
ENSG00000237424	FOXD2-AS1	2.59826	4.57816e-15
ENSG00000260135	RP11-212I21.2	2.59102	6.90713e-07
ENSG00000263325	LA16c-325D7.1	2.58804	7.10803e-08
ENSG00000163915	IGF2BP2-AS1	2.57229	1.00691e-07
ENSG00000253972	MAL2	2.56474	1.44742e-07
ENSG00000238062	SPATA3-AS1	2.5536	1.01013e-08
ENSG00000229261	RP11-227H15.4	2.55258	6.41431e-07
ENSG00000267452	LINC02073	2.53513	4.57558e-08
ENSG00000237073	RP11-168K11.2	2.52079	5.9687e-09
ENSG00000197301	RP11-366L20.2	2.51859	3.0241e-11
ENSG00000250274	CTB-114C7.4	2.50508	3.60256e-10
ENSG00000235029	MNX1-AS2	2.50038	3.77059e-08
ENSG00000254605	RP11-626H12.2	2.49932	2.63273e-10
ENSG00000223823	LINC01342	2.49583	1.86514e-08
ENSG00000224167	RP3-522D1.1	2.46206	2.01258e-07
ENSG00000254166	CASC19	2.45699	1.93006e-06
ENSG00000257671	KRT7-AS	2.45305	1.69106e-07
ENSG00000223485	LINC01615	2.42857	9.67888e-10
ENSG00000224739	AC016735.1	2.42067	1.37428e-06
ENSG00000225964	NRIR	2.38284	1.90203e-06
ENSG00000231435	AC011747.3	2.35292	3.2105e-08
ENSG00000248538	RP11-10A14.5	2.34768	2.34872e-05
ENSG00000224050	RP1-90G24.6	2.33837	3.03693e-07
ENSG00000232850	PTGES2-AS1	2.31191	8.52307e-09
ENSG00000261357	RP11-626G11.1	2.31032	1.55442e-08
ENSG00000256084	RP11-134N1.2	2.30743	1.43502e-05
ENSG00000258053	CTD-2021H9.3	2.30385	1.26339e-05
ENSG00000224903	AC005534.8	2.29877	1.9682e-09
ENSG00000235142	RP1-60O19.1	2.29075	3.5411e-05
ENSG00000267432	DNAH17-AS1	2.28962	1.56238e-08
ENSG00000237070	AC005550.3	2.2816	0.00325863
ENSG00000259225	RP11-1008C21.1	2.281	6.3058e-08
ENSG00000254560	BBOX1-AS1	2.27415	6.3361e-06
ENSG00000255050	RP11-661A12.9	2.27407	1.80993e-07
ENSG00000231566	RP5-1158E12.3	2.26404	4.82466e-07
ENSG00000225218	AP001628.6	2.26349	1.21761e-06
ENSG00000261798	RP1-118J21.25	2.25938	1.49889e-08
ENSG00000227619	RP11-492E3.2	2.25437	6.77935e-06
ENSG00000262703	RP11-485G7.6	2.25391	1.49283e-09
ENSG00000272666	CTA-384D8.35	2.24331	1.01005e-06
ENSG00000204044	RP11-465L10.10	2.24282	1.15281e-08
ENSG00000261465	RP11-626G11.5	2.23847	6.39251e-09
ENSG00000225187	AC073283.7	2.23446	8.54992e-10
ENSG00000253167	WASHC5-AS1	2.23343	1.13107e-10
ENSG00000215866	LINC01356	2.22783	3.88867e-08
ENSG00000272301	RP11-111M22.4	2.2251	7.00679e-08
ENSG00000162888	C1orf147	2.21863	7.18636e-08
ENSG00000237281	CATIP-AS2	2.21516	2.26821e-07
ENSG00000256540	RP11-598F7.6	2.21088	6.56248e-12
ENSG00000233077	LINC01271	2.20881	3.51527e-08
ENSG00000272405	RP11-284F21.10	2.20855	5.9792e-07
ENSG00000272141	RP11-465B22.8	2.19033	1.29613e-06
ENSG00000230479	AP000695.6	2.18915	1.59871e-11
ENSG00000225953	SATB2-AS1	2.17967	9.12427e-07
ENSG00000272524	RP11-254F7.4	2.17657	1.15632e-07
ENSG00000272068	RP11-284F21.9	2.16802	1.9741e-06
ENSG00000235884	LINC00941	2.1656	4.51889e-07
ENSG00000203721	LINC00862	2.15355	5.7292e-07
ENSG00000254973	RP11-429J17.7	2.14306	7.81705e-07
ENSG00000227496	RP11-145A3.1	2.13798	2.70742e-07
ENSG00000204876	AC021218.2	2.13331	0.0275825
ENSG00000269974	RP11-932O9.10	2.12802	3.51248e-09
ENSG00000270823	RP11-2E11.6	2.1275	4.11098e-09
ENSG00000240350	AC017002.1	2.12424	1.73025e-09
ENSG00000223813	AC007255.8	2.12397	0.000509749
ENSG00000234155	RP11-30P6.6	2.1189	0.000649337
ENSG00000229780	UBE2Q1-AS1	2.11859	1.57407e-07
ENSG00000255026	RP11-326C3.2	2.11351	3.53714e-07
ENSG00000262001	DLGAP1-AS2	2.10962	1.61856e-11
ENSG00000269927	RP6-91H8.3	2.10939	1.27059e-06
ENSG00000226194	RP1-137D17.1	2.10631	1.09545e-06
ENSG00000266088	RP5-1028K7.2	2.10174	1.65917e-06
ENSG00000124915	DKFZP434K028	2.09754	4.62299e-06
ENSG00000232732	AC073043.1	2.09439	1.06431e-06
ENSG00000248693	LINC02100	2.0934	1.28805e-07
ENSG00000269534	CTC-453G23.5	2.08539	7.4342e-08
ENSG00000257596	RP11-968A15.2	2.08472	8.74967e-10
ENSG00000260592	CTA-363E6.6	2.0803	2.87099e-06
ENSG00000231081	RP4-760C5.3	2.07215	1.75693e-08
ENSG00000254317	RP11-473O4.5	2.0719	5.21312e-08
ENSG00000266445	RP13-991F5.2	2.07123	1.63417e-07
ENSG00000172965	MIR4435-2HG	2.06799	1.64796e-15
ENSG00000253214	RP11-1149M10.2	2.06723	5.51118e-06
ENSG00000273821	RP5-963E22.6	2.06462	1.45604e-09
ENSG00000227066	RP3-340N1.2	2.06428	3.54092e-05
ENSG00000231407	RP11-576I22.2	2.06398	2.11058e-10
ENSG00000247381	PLUT	2.06397	0.000844922
ENSG00000261437	RP11-22C11.2	2.06374	6.1553e-08
ENSG00000182912	TSPEAR-AS2	2.06274	4.20605e-06
ENSG00000262585	LINC01979	2.0623	4.57846e-10
ENSG00000269967	RP11-84A19.4	2.05244	1.7302e-09
ENSG00000265933	LINC00668	2.05002	0.00693061
ENSG00000236039	AC017060.1	2.04831	0.000219559
ENSG00000228651	RP11-556E13.1	2.04128	2.30164e-06
ENSG00000259807	RP11-426C22.4	2.03557	3.4942e-09
ENSG00000272473	AC006273.4	2.03304	1.27859e-07
ENSG00000231528	FAM225A	2.03142	1.04296e-08
ENSG00000177335	C8orf31	2.02546	7.11654e-09
ENSG00000260740	AC026471.6	2.02256	1.63603e-06
ENSG00000232324	AC008440.10	2.02165	2.21353e-06
ENSG00000254631	RP11-702H23.4	2.01985	4.71658e-07
ENSG00000254760	CTD-2616J11.3	2.01909	1.16492e-06
ENSG00000246228	CASC8	2.01777	1.81027e-05
ENSG00000228203	RNF144A-AS1	2.01705	4.17721e-10
ENSG00000233845	AC093732.1	2.01355	3.70409e-07
ENSG00000250541	RP11-302F12.10	2.01345	2.05786e-05
ENSG00000260681	CTA-363E6.5	2.01192	3.76684e-07
ENSG00000248243	LINC02014	2.01049	4.97168e-06
ENSG00000230107	CTA-126B4.7	2.01042	2.42743e-07
ENSG00000257924	RP11-493L12.5	2.00627	1.40793e-05
ENSG00000254263	RP11-473O4.4	2.00229	1.65604e-07
ENSG00000247844	CCAT1	2.00039	0.000229143
ENSG00000224635	RP4-564F22.5	1.98623	2.17427e-07
ENSG00000260792	RP11-982M15.8	1.98227	1.82885e-06
ENSG00000272183	RP11-523H20.3	1.96473	1.51451e-09
ENSG00000260664	AC004158.3	1.96012	9.42724e-07
ENSG00000261373	VPS9D1-AS1	1.9558	2.51751e-09
ENSG00000271151	RP11-394I13.2	1.954	6.73506e-08
ENSG00000253438	PCAT1	1.95048	3.92839e-08
ENSG00000242082	RP1-90G24.10	1.94659	1.48936e-05
ENSG00000267530	LINC01836	1.94437	4.35231e-07
ENSG00000267892	CTD-2540F13.2	1.94202	4.58209e-09
ENSG00000230569	AC114763.1	1.94077	5.09593e-07
ENSG00000262152	LINC00514	1.93953	1.85462e-06
ENSG00000272235	RP11-22L13.1	1.93411	8.93817e-05
ENSG00000239791	AC002310.7	1.93349	1.80422e-07
ENSG00000237934	RP11-467D18.2	1.92151	8.48757e-08
ENSG00000254815	RP11-496I9.1	1.92125	9.30469e-08
ENSG00000233154	LINC01762	1.91796	1.06648e-07
ENSG00000271936	RP11-443B20.1	1.91383	2.87823e-13
ENSG00000226674	TEX41	1.91161	4.62305e-06
ENSG00000277247	RP11-785D18.3	1.90634	0.000383734
ENSG00000272189	RP3-325F22.5	1.90214	0.000269205
ENSG00000237927	RP3-393E18.2	1.90171	8.39057e-07
ENSG00000228952	LINC02041	1.90166	0.0194874
ENSG00000229167	RP11-73M7.1	1.9009	1.20206e-07
ENSG00000268764	CTC-450M9.1	1.89887	4.90857e-08
ENSG00000231806	PCAT7	1.89465	0.000103694
ENSG00000266835	GAPLINC	1.89208	5.57079e-11
ENSG00000276850	CH17-360D5.2	1.88907	0.000382422
ENSG00000260145	RP11-322D14.2	1.8887	3.75613e-07
ENSG00000236772	RP5-1184F4.5	1.8862	1.46801e-10
ENSG00000262558	RP11-1260E13.3	1.8849	6.23477e-05
ENSG00000225886	RP11-288L9.4	1.88145	8.92988e-06
ENSG00000234753	FOXP4-AS1	1.87919	1.07325e-05
ENSG00000246130	RP11-875O11.2	1.87672	8.01936e-07
ENSG00000229021	AL591893.1	1.87431	2.55933e-05
ENSG00000272711	RP11-259N19.1	1.86866	9.48009e-11
ENSG00000261670	RP11-1C8.5	1.867	0.000126682
ENSG00000233817	RP11-168K11.3	1.86686	4.21034e-06
ENSG00000260899	RP11-2C24.4	1.86644	4.53831e-07
ENSG00000251230	MIR3945HG	1.86525	8.50374e-06
ENSG00000265415	CTD-2510F5.4	1.86449	2.78981e-12
ENSG00000278638	CTC-268N12.2	1.86385	2.85639e-08
ENSG00000275709	RP11-96O20.5	1.86377	1.29487e-05
ENSG00000235669	AC004593.3	1.85062	4.59991e-05
ENSG00000246366	LACTB2-AS1	1.84763	1.67045e-10
ENSG00000236008	LINC01814	1.83639	4.90388e-10
ENSG00000226149	RP1-69D17.4	1.83003	1.43018e-06
ENSG00000228554	AC004837.5	1.81627	1.23305e-06
ENSG00000268756	AC104534.2	1.81514	0.000136936
ENSG00000231057	RP11-122M14.1	1.81339	2.66424e-05
ENSG00000264044	RP11-192H23.7	1.81227	3.03125e-09
ENSG00000172460	PRSS30P	1.8036	1.91811e-07
ENSG00000263680	RP11-57A1.1	1.80254	2.07207e-06
ENSG00000236790	LINC00299	1.80224	3.88865e-08
ENSG00000224397	SMIM25	1.80102	5.31208e-10
ENSG00000254208	RP11-219B4.3	1.80076	8.07054e-07
ENSG00000224137	LINC01857	1.80021	0.00187805
ENSG00000258593	CTD-3051D23.4	1.79973	3.44722e-06
ENSG00000267013	LINC01929	1.79887	1.30942e-06
ENSG00000272720	CTA-228A9.3	1.79475	1.32041e-10
ENSG00000253641	LINCR-0001	1.79303	1.22212e-06
ENSG00000264012	RP11-627G18.2	1.78986	7.78295e-06
ENSG00000235837	AC073333.8	1.78879	2.38514e-10
ENSG00000229647	MYOSLID	1.78784	1.64224e-05
ENSG00000267560	RP11-173A16.1	1.78421	3.1822e-06
ENSG00000234377	RNF219-AS1	1.779	2.59155e-06
ENSG00000224116	INHBA-AS1	1.77781	4.58932e-05
ENSG00000236559	RP11-243J16.7	1.77649	7.68952e-06
ENSG00000262772	LINC01977	1.77423	1.12278e-05
ENSG00000259925	CTA-363E6.2	1.77303	0.046025
ENSG00000270000	RP3-449M8.9	1.773	4.66775e-06
ENSG00000253686	LINC01484	1.77233	2.08807e-05
ENSG00000255306	RP5-901A4.1	1.7691	4.30413e-08
ENSG00000260430	RP11-626G11.4	1.76587	1.38671e-06
ENSG00000229005	HNF4A-AS1	1.76568	0.00254903
ENSG00000223393	RP5-858B6.3	1.76181	1.05058e-05
ENSG00000259416	RP11-158M2.5	1.75642	1.0374e-05
ENSG00000257894	RP1-78O14.1	1.75352	1.50477e-07
ENSG00000263787	RP11-456D7.1	1.74948	7.1892e-05
ENSG00000270557	RP11-546J1.1	1.74708	1.2785e-06
ENSG00000225329	LHFPL3-AS2	1.74702	0.0122637
ENSG00000259617	RP11-540O11.6	1.74534	4.57676e-05
ENSG00000261618	RP11-79H23.3	1.74308	0.0004625
ENSG00000228741	SPATA13	1.74283	2.01959e-05
ENSG00000228386	RP5-1125A11.4	1.74206	1.33507e-06
ENSG00000261105	LMO7-AS1	1.73089	3.5373e-06
ENSG00000259240	RP11-108K3.1	1.72934	5.07782e-05
ENSG00000272953	RP11-1275H24.2	1.72914	2.79371e-09
ENSG00000266261	RP11-640I15.1	1.72874	3.92127e-06
ENSG00000266456	RP11-806L2.2	1.72726	1.6798e-05
ENSG00000227388	RP11-112J3.16	1.72592	4.29921e-11
ENSG00000273523	RP11-248G5.9	1.72563	4.03596e-07
ENSG00000275481	RP11-474P2.6	1.72498	1.48114e-09
ENSG00000227598	RP1-167A14.2	1.72385	5.29426e-08
ENSG00000278367	RP11-42O4.2	1.72298	1.80858e-07
ENSG00000229953	RP11-284F21.7	1.72111	0.000225938
ENSG00000260261	RP11-480A16.1	1.72069	2.2243e-10
ENSG00000243629	LINC00880	1.71953	1.25243e-05
ENSG00000273264	RP11-131L23.2	1.71643	0.000840505
ENSG00000256325	RP11-611O2.1	1.71591	9.85174e-06
ENSG00000226856	AC093901.1	1.71165	3.55422e-05
ENSG00000266850	RP11-370A5.1	1.71102	1.31762e-05
ENSG00000228709	AP001065.15	1.71052	0.000356102
ENSG00000236393	RP11-320G24.1	1.70399	2.51069e-07
ENSG00000227512	RP11-413M3.4	1.70205	5.92053e-06
ENSG00000236481	LINC02195	1.70142	3.60848e-06
ENSG00000264630	PRKCA-AS1	1.69537	5.95621e-05
ENSG00000253112	CTD-2373N4.5	1.69418	1.50535e-05
ENSG00000248898	CTD-2288O8.1	1.69119	4.19341e-06
ENSG00000265474	AC010761.9	1.69022	9.48787e-05
ENSG00000264808	RP11-802D6.1	1.68793	1.73634e-06
ENSG00000261488	RP11-757F18.5	1.68421	8.19026e-06
ENSG00000246334	PRR7-AS1	1.68339	6.82288e-10
ENSG00000254900	RP11-152H18.4	1.68302	1.16507e-06
ENSG00000248323	LUCAT1	1.68252	3.8429e-05
ENSG00000267734	RP4-604K5.3	1.68228	2.59775e-05
ENSG00000224959	AC017002.2	1.68187	2.26438e-06
ENSG00000223776	LGALS8-AS1	1.68139	3.52765e-06
ENSG00000263080	RP11-485G7.5	1.67788	1.1275e-05
ENSG00000279184	RP3-323A16.1	1.67575	1.23466e-05
ENSG00000235448	LURAP1L-AS1	1.67574	1.0651e-05
ENSG00000266987	RP11-354P11.8	1.67567	0.00451057
ENSG00000255422	AP002954.4	1.67394	9.99038e-05
ENSG00000258725	PRC1-AS1	1.66166	1.22215e-06
ENSG00000273179	RP11-20I20.4	1.6592	5.5764e-07
ENSG00000257256	RP3-405J10.4	1.65471	3.41686e-06
ENSG00000280721	LINC01943	1.65441	2.95348e-07
ENSG00000233818	AP000695.4	1.65346	1.46178e-07
ENSG00000233203	RP11-67L3.4	1.6532	1.00323e-05
ENSG00000225077	LINC00337	1.65041	9.84635e-05
ENSG00000180066	C10orf91	1.65007	7.96508e-05
ENSG00000267149	CTC-550B14.6	1.64776	2.30111e-06
ENSG00000260425	LA16c-316G12.2	1.64491	0.000235951
ENSG00000260196	RP1-239B22.5	1.64402	1.60392e-08
ENSG00000261334	RP11-65J3.14	1.63889	2.91348e-06
ENSG00000251455	RP11-164P12.3	1.63872	7.95121e-06
ENSG00000237372	UNQ6494	1.63698	0.000605525
ENSG00000260095	RP11-715J22.3	1.63488	9.05172e-07
ENSG00000278811	LINC00624	1.63463	5.01728e-10
ENSG00000275401	RP4-564F22.7	1.63403	7.95729e-05
ENSG00000232803	SLCO4A1-AS1	1.63346	5.23275e-05
ENSG00000274191	RP11-324E6.10	1.62587	7.94587e-07
ENSG00000257964	RP11-133N21.10	1.62542	5.3306e-06
ENSG00000261135	RP4-798A10.7	1.61871	0.000122164
ENSG00000233340	RP11-25C19.3	1.6166	0.000149234
ENSG00000197670	RP4-724E16.2	1.61597	2.01438e-10
ENSG00000269275	CTD-2105E13.15	1.61442	2.86944e-06
ENSG00000270184	RP11-568J23.5	1.61161	1.77514e-07
ENSG00000259654	RP11-245C17.2	1.61098	8.73569e-05
ENSG00000272205	RP11-277B15.3	1.61054	7.13931e-10
ENSG00000227195	MIR663AHG	1.61045	0.000102116
ENSG00000260953	RP11-426C22.6	1.60309	0.000125761
ENSG00000258474	RP11-187E13.1	1.60049	0.00193569
ENSG00000221819	GAS8-AS1	1.59933	6.15196e-05
ENSG00000235890	TSPEAR-AS1	1.59716	7.5012e-05
ENSG00000228677	TTC3-AS1	1.59313	5.25878e-06
ENSG00000276691	RP5-1057I20.5	1.59045	1.39275e-05
ENSG00000253385	KB-1254G8.1	1.58875	0.000414623
ENSG00000267201	LINC01775	1.58772	4.35367e-06
ENSG00000261583	CTD-2385L22.1	1.58653	0.0063416
ENSG00000245080	RP11-320N21.1	1.58652	0.000806808
ENSG00000281706	LINC01012	1.58454	4.75793e-07
ENSG00000229178	AC069513.4	1.5789	0.000163962
ENSG00000246465	RP11-57A19.2	1.5788	0.00103708
ENSG00000272417	CTD-2199O4.6	1.57781	0.0001053
ENSG00000231764	DLX6-AS1	1.57685	0.00488826
ENSG00000244036	RP11-306G20.1	1.57642	0.000541107
ENSG00000249859	PVT1	1.57641	3.67319e-11
ENSG00000267650	CTD-2553C6.1	1.57596	0.000206528
ENSG00000272510	RP4-680D5.8	1.57537	3.03861e-05
ENSG00000225684	FAM225B	1.57528	2.01767e-05
ENSG00000235621	LINC00494	1.57527	0.00108774
ENSG00000253490	LINC02099	1.57241	7.81491e-05
ENSG00000261008	LINC01572	1.57229	5.9329e-09
ENSG00000275491	LINC01730	1.57024	8.77641e-05
ENSG00000271366	AC002128.5	1.56963	1.79806e-06
ENSG00000224855	OPA1-AS1	1.56742	6.55735e-06
ENSG00000254610	RP5-903G2.2	1.56317	0.0014458
ENSG00000275549	STPG3-AS1	1.56295	2.58124e-05
ENSG00000226367	ST7-AS2	1.56278	0.000108197
ENSG00000223552	RP11-24F11.2	1.56211	0.00387395
ENSG00000262294	RP11-1260E13.2	1.56087	0.0107921
ENSG00000278192	RP5-1056H1.2	1.55969	5.76673e-08
ENSG00000274215	CTD-2313J17.6	1.55755	9.73328e-07
ENSG00000213599	SLX1A-SULT1A3	1.5548	1.04749e-06
ENSG00000238005	RP11-443B7.1	1.55015	1.51716e-06
ENSG00000275665	CTB-58E17.9	1.54927	3.09726e-06
ENSG00000272931	RP5-943J3.2	1.54769	3.42185e-07
ENSG00000231519	AC007285.7	1.5472	2.54896e-05
ENSG00000215417	MIR17HG	1.54577	1.18362e-08
ENSG00000251307	RP11-506H20.1	1.54502	2.40872e-06
ENSG00000269646	CTD-2331H12.7	1.5429	2.06207e-07
ENSG00000281641	SAMD12-AS1	1.54264	2.92147e-05
ENSG00000266283	RP11-627G18.1	1.54263	0.00362722
ENSG00000261804	RP11-44F14.2	1.54008	0.000170616
ENSG00000259345	RP11-624L4.1	1.53184	0.000147225
ENSG00000203999	LINC01270	1.53145	2.01812e-05
ENSG00000273151	RP11-449P15.2	1.5312	6.39507e-09
ENSG00000231073	RP11-316M1.3	1.52995	1.31357e-06
ENSG00000233922	LINC01694	1.52888	0.00527714
ENSG00000257222	RP11-554E23.4	1.52841	2.96487e-05
ENSG00000281881	SPRY4-IT1	1.52827	5.67462e-06
ENSG00000278709	NKILA	1.52205	3.13296e-06
ENSG00000233098	CCDC144NL-AS1	1.518	5.19284e-05
ENSG00000273272	CTA-384D8.34	1.51574	0.000403628
ENSG00000204588	LINC01123	1.51505	1.32863e-08
ENSG00000274227	RP1-267L14.6	1.51492	2.92499e-07
ENSG00000214546	AC087491.2	1.51378	0.00512334
ENSG00000260555	RP11-728K20.2	1.51343	4.78498e-05
ENSG00000273032	DGCR9	1.51276	0.002004
ENSG00000254432	RP11-33I11.2	1.51211	0.000100662
ENSG00000225762	LINC01389	1.50873	8.08694e-09
ENSG00000271754	RP3-337H4.9	1.50827	8.13034e-09
ENSG00000263847	RP11-143J12.3	1.50628	2.58413e-07
ENSG00000269915	AP006621.9	1.50618	0.00160194
ENSG00000229162	RP11-84D1.1	1.50507	0.00046457
ENSG00000273373	RP5-1074L1.4	1.49797	1.65489e-08
ENSG00000251442	LINC01094	1.49751	3.09736e-07
ENSG00000236643	RP11-175D17.3	1.49496	2.90199e-05
ENSG00000236662	RP11-108L7.4	1.49222	2.94187e-06
ENSG00000253522	MIR3142HG	1.49088	0.000135948
ENSG00000232233	LINC02043	1.49081	7.57998e-05
ENSG00000267940	RP11-290F24.6	1.48969	1.08959e-07
ENSG00000233860	RP11-359D14.2	1.48931	1.32789e-05
ENSG00000260495	RP11-55K13.1	1.48873	5.07943e-06
ENSG00000251003	ZFPM2-AS1	1.48749	0.00109518
ENSG00000264859	DSG2-AS1	1.4873	0.00103439
ENSG00000189238	LINC00943	1.48683	0.000424915
ENSG00000271781	CTD-2589H19.6	1.48667	1.43356e-07
ENSG00000222017	AC011997.1	1.484	0.000676139
ENSG00000262905	RP5-1029F21.2	1.48159	8.49197e-06
ENSG00000274002	RP11-66N24.6	1.48097	0.023639
ENSG00000271384	RP11-435O5.7	1.48055	5.0353e-05
ENSG00000227719	AC006042.6	1.47711	2.37889e-08
ENSG00000273374	RP11-383I23.2	1.47366	5.61505e-05
ENSG00000243368	MCCC1-AS1	1.47072	0.000139413
ENSG00000232021	LEF1-AS1	1.46919	9.82827e-07
ENSG00000259083	RP11-407N17.4	1.46788	9.75619e-06
ENSG00000243083	LINC00870	1.4648	3.05714e-05
ENSG00000266821	RP11-6N17.2	1.4645	0.000205798
ENSG00000266289	RP11-1C8.6	1.46298	4.90811e-06
ENSG00000237133	AC020594.5	1.46252	0.000682341
ENSG00000265393	CTD-2517M22.17	1.46191	7.35938e-07
ENSG00000226599	RP11-136K14.3	1.46185	0.00124949
ENSG00000228028	AC069257.8	1.46055	0.000603459
ENSG00000243055	GK-AS1	1.46054	3.16058e-05
ENSG00000248968	CTD-2256P15.1	1.45981	7.87495e-05
ENSG00000223842	RP11-135J2.3	1.45971	2.52459e-05
ENSG00000271659	RP11-435O5.4	1.4582	5.3811e-05
ENSG00000249635	RP11-710F7.3	1.45789	8.47264e-05
ENSG00000227945	RP11-103C16.2	1.45633	8.48678e-05
ENSG00000259463	RP11-540O11.7	1.45297	9.95936e-05
ENSG00000254879	PTPRJ-AS1	1.45272	0.000675273
ENSG00000261266	CTD-2196E14.5	1.45044	0.000248086
ENSG00000203650	LINC01285	1.44829	0.000139492
ENSG00000280924	LINC00628	1.4464	0.000823737
ENSG00000277999	RP11-426C22.8	1.44632	6.6053e-05
ENSG00000270933	CTD-2227E11.1	1.44534	0.000307138
ENSG00000226647	RP11-336A10.2	1.44506	3.32894e-06
ENSG00000267141	CTB-31O20.8	1.44505	5.89848e-05
ENSG00000241770	RP11-555M1.3	1.44472	0.00154427
ENSG00000232498	RP5-1011O1.2	1.44093	1.33769e-05
ENSG00000275236	AC009120.11	1.4397	0.000652505
ENSG00000273308	RP11-496H1.2	1.43952	5.34717e-07
ENSG00000179840	PIK3CD-AS1	1.43926	0.0014513
ENSG00000266969	RP11-773H22.4	1.43484	1.45045e-06
ENSG00000254691	RP11-91P24.5	1.43328	0.00088385
ENSG00000259182	RP11-424I19.2	1.43267	1.72008e-05
ENSG00000272144	CTD-2035E11.5	1.4296	6.72534e-05
ENSG00000264520	RP4-777O23.2	1.42791	0.000594823
ENSG00000267016	RP11-75C10.9	1.4259	0.00104308
ENSG00000267751	AC009005.2	1.42477	4.95095e-06
ENSG00000235726	AC010148.1	1.42396	4.58359e-06
ENSG00000272839	RP11-452C13.1	1.42356	0.00189493
ENSG00000223387	LINC02068	1.42217	0.000149911
ENSG00000258521	RP11-638I2.9	1.41891	0.000301884
ENSG00000255443	RP1-68D18.4	1.41451	0.000101042
ENSG00000261723	CTD-2196E14.3	1.41419	0.00096985
ENSG00000274629	RP11-92F20.1	1.41305	4.42338e-05
ENSG00000254231	CTD-2284J15.1	1.41282	1.65929e-06
ENSG00000214248	CTD-3193O13.12	1.41145	2.07984e-08
ENSG00000255559	ZNF252P-AS1	1.41023	1.20879e-08
ENSG00000204277	LINC01993	1.40998	0.000397012
ENSG00000263477	RP11-338L22.2	1.40832	7.97475e-05
ENSG00000229531	RP1-102G20.5	1.4064	8.9034e-06
ENSG00000249753	RP11-415I12.3	1.40596	7.69457e-05
ENSG00000236305	SLC12A9-AS1	1.40543	1.00549e-06
ENSG00000260635	RP11-21M24.3	1.40534	0.000224323
ENSG00000277978	RP11-403P17.6	1.404	1.46179e-07
ENSG00000279467	KB-1125A3.12	1.40323	7.62709e-06
ENSG00000258798	RP11-895M11.3	1.40305	0.000342897
ENSG00000204380	PKP4-AS1	1.40262	5.77877e-05
ENSG00000268403	CTD-2371O3.3	1.40243	4.69156e-07
ENSG00000259544	RP11-158M2.2	1.40124	4.13225e-05
ENSG00000228634	RP4-534N18.2	1.39939	2.10982e-06
ENSG00000231826	LINC01819	1.39762	0.0308929
ENSG00000281398	SNHG4	1.39705	2.51751e-09
ENSG00000249655	CTC-325J23.2	1.39458	0.000334749
ENSG00000274383	CTD-2017F17.2	1.3942	0.000157673
ENSG00000260418	RP3-406A7.7	1.39184	5.31344e-05
ENSG00000225037	EIF1AX-AS1	1.39146	0.000673028
ENSG00000269172	CTC-218B8.3	1.39142	0.0006162
ENSG00000265678	RP11-1376P16.2	1.39108	2.88347e-06
ENSG00000254495	AP000487.4	1.38843	0.00054726
ENSG00000244184	RP11-314A20.2	1.388	6.63752e-06
ENSG00000176349	AC110781.3	1.38697	0.000805189
ENSG00000175772	LINC01106	1.38681	4.15252e-07
ENSG00000254538	RP11-463D19.1	1.38493	0.000763988
ENSG00000233885	YEATS2-AS1	1.38479	6.14804e-07
ENSG00000254431	RP11-550A5.2	1.38477	0.000137904
ENSG00000268938	AC005387.3	1.37747	6.71837e-05
ENSG00000257681	RP11-341G23.4	1.37657	0.000442657
ENSG00000261211	RP1-80N2.3	1.37583	1.27401e-08
ENSG00000273759	RP4-563E14.1	1.37448	1.38677e-06
ENSG00000251175	RP11-45L9.1	1.3717	0.000282405
ENSG00000203588	IGBP1-AS1	1.37134	1.40712e-05
ENSG00000272540	XXbac-BPG252P9.9	1.3712	3.30905e-09
ENSG00000273174	RP11-434H6.6	1.37043	4.47657e-07
ENSG00000231616	RP11-575L7.4	1.36889	0.000679852
ENSG00000262714	RP11-44F14.8	1.36829	0.000125025
ENSG00000255893	RP11-685N10.1	1.36665	0.000159348
ENSG00000262147	RP13-638C3.3	1.3656	2.47278e-05
ENSG00000273243	CTA-217C2.2	1.36394	1.21117e-06
ENSG00000214772	RP11-174G6.1	1.36318	0.000850772
ENSG00000232874	RP11-135A1.2	1.36064	0.000921325
ENSG00000229950	TFAP2A-AS1	1.36052	0.000521808
ENSG00000177699	RP11-16K12.1	1.35994	0.00134273
ENSG00000226627	SHANK2-AS1	1.35934	7.27201e-05
ENSG00000267582	CTD-3252C9.2	1.35828	0.000273574
ENSG00000146666	LINC00525	1.35763	0.00490584
ENSG00000228763	LIMS1-AS1	1.35696	0.00290191
ENSG00000225578	NCBP2-AS1	1.35676	0.000118323
ENSG00000274414	RP5-965G21.4	1.3548	4.35338e-06
ENSG00000275784	RP5-1125A11.6	1.35452	3.45441e-07
ENSG00000227230	RP11-261C10.5	1.35371	0.000284749
ENSG00000214770	RP11-544I20.2	1.35367	1.60797e-06
ENSG00000258525	RP11-829H16.3	1.35061	0.00195613
ENSG00000261195	CTD-2380F24.1	1.35017	0.000110228
ENSG00000273036	FAM95C	1.34925	0.00185352
ENSG00000271734	RP1-111B22.3	1.34612	4.14326e-05
ENSG00000261744	RP11-21B21.4	1.34597	1.20457e-05
ENSG00000236498	AC107081.5	1.34536	6.87053e-07
ENSG00000262188	LINC01978	1.34294	0.00041653
ENSG00000236519	LINC01424	1.34287	0.00113529
ENSG00000263499	RP11-118E18.4	1.34057	7.35892e-05
ENSG00000257831	RP11-596D21.1	1.34028	0.000521808
ENSG00000229893	AC004549.6	1.3392	0.00118699
ENSG00000259342	RP11-519G16.5	1.33916	0.0304858
ENSG00000259426	RP11-253M7.1	1.3383	9.18599e-09
ENSG00000258017	RP11-386G11.10	1.3368	0.000168197
ENSG00000275294	RP11-428O18.6	1.33654	7.75752e-05
ENSG00000264924	RP11-799B12.2	1.33654	0.00027727
ENSG00000272037	KB-431C1.5	1.33525	6.72534e-05
ENSG00000254397	CTD-2371O3.2	1.33423	0.00030606
ENSG00000204464	C1orf195	1.33241	2.63636e-05
ENSG00000266378	RP11-214O1.3	1.32891	0.00485228
ENSG00000246582	RP11-1149O23.3	1.32866	3.10577e-06
ENSG00000177788	RP5-1061H20.4	1.32864	1.50299e-11
ENSG00000237301	RP4-680D5.2	1.32829	0.00010216
ENSG00000263280	LA16c-325D7.2	1.32817	0.00146836
ENSG00000227392	HPN-AS1	1.32623	0.000622138
ENSG00000253616	RP11-875O11.3	1.32593	0.000757137
ENSG00000272100	RP11-155O18.6	1.32473	1.97381e-06
ENSG00000214650	RP11-83B20.1	1.32427	0.000193915
ENSG00000266970	RP11-806H10.4	1.32221	9.92039e-06
ENSG00000265908	RP11-20B24.6	1.31994	6.49273e-05
ENSG00000269416	LINC01224	1.31966	0.000848101
ENSG00000259294	CTA-339C12.1	1.31959	0.0011874
ENSG00000253426	RP11-10A14.4	1.31872	9.52279e-05
ENSG00000270641	TSIX	1.31597	0.0108433
ENSG00000262732	CTD-2135D7.2	1.31521	7.3595e-05
ENSG00000238279	BX470102.3	1.31521	1.99374e-07
ENSG00000222041	CYTOR	1.31515	7.86093e-08
ENSG00000232445	RP11-132A1.4	1.31464	3.63171e-06
ENSG00000266495	RP11-17J14.2	1.31405	0.00128094
ENSG00000183308	AC005037.3	1.31385	8.12197e-06
ENSG00000257270	RP11-521B24.5	1.31227	7.86092e-08
ENSG00000214999	AC129492.6	1.31192	0.000952027
ENSG00000263893	CTD-3010D24.3	1.31159	0.0219602
ENSG00000263884	RP11-705O1.8	1.30882	3.43799e-07
ENSG00000228817	BACH1-IT2	1.30854	2.37759e-05
ENSG00000263393	RP11-53I6.4	1.30844	2.60346e-05
ENSG00000229656	RP11-462L8.1	1.30839	0.00118132
ENSG00000226180	RP11-278A23.1	1.30686	6.50378e-08
ENSG00000273181	RP11-778D9.13	1.30602	0.00645854
ENSG00000260328	RP11-416I2.1	1.30515	0.00661881
ENSG00000257702	LBX2-AS1	1.30508	0.000864684
ENSG00000272843	RP11-313P13.5	1.30246	6.86476e-06
ENSG00000254458	RP11-867G23.13	1.30104	0.00141912
ENSG00000257545	RP11-144F15.1	1.29907	0.000631381
ENSG00000253535	RP11-624C23.1	1.29803	0.000354699
ENSG00000271811	RP1-79C4.4	1.29733	0.00456471
ENSG00000267882	RP4-569M23.5	1.29692	8.80758e-07
ENSG00000261872	RP5-867C24.5	1.29684	0.000875585
ENSG00000228204	RP4-724E13.2	1.29641	6.79789e-05
ENSG00000225745	AL773572.7	1.29321	0.00742861
ENSG00000268204	CTD-3214H19.6	1.29319	0.000509719
ENSG00000266498	RP11-45M22.5	1.29044	0.00123787
ENSG00000249923	XXbac-B444P24.8	1.29035	0.0276965
ENSG00000277938	RP5-965G21.3	1.28984	1.32863e-08
ENSG00000228509	AC006460.2	1.28606	3.90199e-05
ENSG00000231607	DLEU2	1.28574	7.4868e-12
ENSG00000228779	Z69666.2	1.28476	0.000222774
ENSG00000278467	RP11-504P24.9	1.28475	2.62587e-05
ENSG00000281376	ABALON	1.28449	9.58372e-09
ENSG00000277368	RP11-380N8.7	1.28402	0.000107822
ENSG00000273055	CTB-13F3.1	1.28122	6.6244e-05
ENSG00000275476	RP11-996F15.4	1.28103	0.00839976
ENSG00000260589	STAM-AS1	1.27868	1.37343e-05
ENSG00000265443	CTD-2349P21.6	1.27807	0.00145109
ENSG00000227188	MGAT3-AS1	1.2779	0.0274534
ENSG00000175604	RP11-276H1.3	1.27747	0.00339504
ENSG00000280693	SH3PXD2A-AS1	1.27697	0.000450204
ENSG00000232406	RP11-234K24.3	1.27692	7.88735e-06
ENSG00000260051	LA16c-390E6.4	1.2768	1.76629e-06
ENSG00000238266	LINC00707	1.27529	0.0206178
ENSG00000274554	RP11-240G22.5	1.27502	1.81397e-06
ENSG00000250893	RP11-588L15.2	1.27256	0.00167275
ENSG00000224805	LINC00853	1.2706	1.81763e-05
ENSG00000273478	RP11-465N4.5	1.26991	1.22591e-07
ENSG00000225951	ODF2-AS1	1.26987	0.000135897
ENSG00000277299	RP11-837J7.4	1.26909	0.00134039
ENSG00000236700	LINC01010	1.26855	0.000431987
ENSG00000224950	RP5-1086K13.1	1.26794	1.75062e-06
ENSG00000227053	RP11-395B7.4	1.26667	0.00818487
ENSG00000236065	RP1-117O3.2	1.26299	0.000202928
ENSG00000259668	RP11-707P17.2	1.26066	6.2563e-06
ENSG00000231128	RP5-1073O3.2	1.25966	0.00304946
ENSG00000272733	KB-208E9.1	1.25874	0.00276276
ENSG00000273449	RP11-218F10.3	1.2571	7.95369e-06
ENSG00000232684	ATP11A-AS1	1.25608	0.00042358
ENSG00000261159	RP11-723O4.9	1.25379	0.000330223
ENSG00000213279	RP1-29C18.9	1.25366	0.000402556
ENSG00000280169	RP11-151A6.6	1.25344	0.000104491
ENSG00000274460	CTD-2649C14.2	1.25318	2.43505e-05
ENSG00000246422	CTD-2024I7.13	1.25289	0.00354948
ENSG00000230433	RP1-20B11.2	1.25273	0.00129336
ENSG00000267838	AC008746.12	1.25264	2.19525e-05
ENSG00000228037	RP3-395M20.9	1.25024	0.00767899
ENSG00000231651	DLG3-AS1	1.25001	0.0152807
ENSG00000246790	RP11-730K11.1	1.24821	0.00117561
ENSG00000254459	RP11-91P24.7	1.24749	0.00180482
ENSG00000254389	RHPN1-AS1	1.24591	1.93683e-07
ENSG00000253720	RP11-473O4.3	1.24476	3.99398e-06
ENSG00000253708	RP11-51J9.4	1.24341	0.000954661
ENSG00000228061	Z83001.1	1.24317	0.00420491
ENSG00000273142	RP11-458F8.4	1.24245	7.51664e-08
ENSG00000270953	RP11-2E11.9	1.24058	0.00064933
ENSG00000243224	RP5-1157M23.2	1.23988	1.52397e-06
ENSG00000233613	DCUN1D2-AS	1.2365	0.000299596
ENSG00000251450	RASGRF2-AS1	1.23542	0.00130355
ENSG00000269102	CTD-2525I3.5	1.2301	0.000552183
ENSG00000245614	DDX11-AS1	1.22993	4.53285e-09
ENSG00000269806	GLTSCR1-AS1	1.22831	0.00139746
ENSG00000228350	CELSR3-AS1	1.22705	1.85498e-06
ENSG00000253348	CTC-455F18.1	1.22652	0.000679852
ENSG00000180279	LINC01869	1.22639	0.00281796
ENSG00000273998	RP4-777L9.2	1.22616	0.000427626
ENSG00000254165	RP11-503E24.2	1.22568	7.50007e-06
ENSG00000271771	RP11-1250I15.3	1.2254	0.00556051
ENSG00000254604	AP000487.6	1.22461	1.43069e-05
ENSG00000272599	RP11-152N13.16	1.22404	1.71124e-09
ENSG00000259212	CTD-3065B20.2	1.22404	1.65585e-05
ENSG00000259521	RP11-540O11.4	1.22345	0.00188666
ENSG00000266975	FARSA-AS1	1.22304	0.000193652
ENSG00000270720	RP11-84C13.2	1.22279	0.000890046
ENSG00000247151	CSTF3-AS1	1.21811	0.00323744
ENSG00000183562	CTC-343N3.1	1.21714	0.00111616
ENSG00000272807	RP11-260M2.1	1.21696	1.38677e-06
ENSG00000261369	RP11-474B12.1	1.21626	0.000147225
ENSG00000254205	RP11-92K15.1	1.21541	0.00179402
ENSG00000223653	RP11-131L23.1	1.21503	1.54975e-07
ENSG00000232342	RP11-46O21.2	1.2149	0.00422046
ENSG00000267658	RP11-358B23.1	1.21483	0.000358175
ENSG00000273618	RP11-66N24.7	1.21373	0.00963262
ENSG00000274751	LA16c-358B7.4	1.21372	6.18639e-05
ENSG00000230325	RP11-385F5.4	1.21228	4.79072e-05
ENSG00000277287	RP4-794I6.4	1.21214	0.000294662
ENSG00000234584	AC019186.1	1.21153	9.3733e-05
ENSG00000245148	ARAP1-AS2	1.2115	1.01007e-06
ENSG00000276449	AC004076.5	1.20927	5.23275e-05
ENSG00000275484	CTC-1337H24.4	1.20789	0.000295586
ENSG00000255521	RP4-607I7.1	1.20722	0.00749028
ENSG00000270019	RP11-141B14.1	1.20678	0.000136935
ENSG00000236871	LINC00106	1.20644	1.92218e-06
ENSG00000229267	AC072062.1	1.20417	0.000870252
ENSG00000261519	RP11-403P17.4	1.20198	0.000743751
ENSG00000256967	RP11-273B20.1	1.1998	2.63694e-08
ENSG00000253607	RP11-557C18.3	1.19876	0.000774075
ENSG00000232259	RP11-4C20.3	1.19797	1.13162e-06
ENSG00000260773	RP11-352G18.2	1.19573	6.92454e-05
ENSG00000281016	RP11-2H3.7	1.19469	0.00479965
ENSG00000234174	AC016683.5	1.19389	0.0134984
ENSG00000265845	RP11-20B24.5	1.18954	0.000163609
ENSG00000261207	LA16c-361A3.3	1.1882	7.11675e-05
ENSG00000232043	RP4-530I15.9	1.18738	1.58019e-07
ENSG00000232490	OSBPL10-AS1	1.18468	0.00494899
ENSG00000263603	CTD-2349P21.5	1.18448	0.00618883
ENSG00000232555	AC104088.1	1.18384	0.00281798
ENSG00000267279	RP11-879F14.2	1.18132	0.000839707
ENSG00000273064	RP11-474G23.3	1.18128	7.69108e-06
ENSG00000238221	RP11-69L16.4	1.18126	0.000313424
ENSG00000250548	RP11-47I22.2	1.17768	3.06309e-05
ENSG00000229739	RP11-295K2.3	1.17714	0.00715044
ENSG00000264548	RP13-516M14.2	1.17663	0.000914709
ENSG00000231439	WASIR2	1.17627	0.000730495
ENSG00000275734	RP11-368I7.6	1.17574	0.000142477
ENSG00000235724	AC009299.2	1.17446	0.000105229
ENSG00000269836	CTD-3032J10.4	1.17384	0.000655701
ENSG00000260955	RP11-30L15.6	1.17371	0.00217538
ENSG00000233038	AC011899.9	1.17357	0.00264178
ENSG00000254286	RP11-89K10.1	1.17318	2.34939e-05
ENSG00000259081	RP11-488C13.6	1.17295	0.000466972
ENSG00000231731	AC010976.2	1.17194	2.0922e-07
ENSG00000254862	RP11-159H22.2	1.1711	0.000713861
ENSG00000272892	RP11-57G10.8	1.16889	6.86444e-06
ENSG00000277879	RP11-129M16.4	1.16858	6.00295e-08
ENSG00000187621	TCL6	1.16734	0.0174767
ENSG00000260910	LINC00565	1.16527	0.000291438
ENSG00000256433	RP1-102E24.8	1.16513	3.56931e-06
ENSG00000255158	RP11-754B17.1	1.16352	0.0231812
ENSG00000272769	RP11-725P16.2	1.16334	0.00016274
ENSG00000258730	ITPK1-AS1	1.16258	0.0183135
ENSG00000250033	SLC7A11-AS1	1.16216	0.00697199
ENSG00000258302	RP11-981P6.1	1.16137	2.49388e-05
ENSG00000274653	RP11-347C12.11	1.16129	3.94851e-08
ENSG00000254756	RP11-867G23.12	1.16102	0.000337707
ENSG00000271032	CTD-2527I21.14	1.15925	0.000471925
ENSG00000228318	AP001610.5	1.15889	0.00118081
ENSG00000238039	AF011889.2	1.15696	0.000933858
ENSG00000260942	CAPN10-AS1	1.15677	6.19286e-09
ENSG00000229990	RP11-574K11.8	1.15666	0.0087635
ENSG00000225361	PPP1R26-AS1	1.15654	8.41132e-10
ENSG00000236200	KDM4A-AS1	1.15563	1.74335e-08
ENSG00000245522	RP11-540A21.2	1.15539	1.07651e-06
ENSG00000228886	RP11-290D2.3	1.1545	0.000792418
ENSG00000259376	RP11-505E24.3	1.15139	0.00722635
ENSG00000248265	FLJ12825	1.15111	0.00141596
ENSG00000272455	RP4-758J18.13	1.15071	4.12955e-10
ENSG00000270605	RP5-1092A3.4	1.1504	1.02865e-06
ENSG00000236499	LINC00896	1.15014	0.00143834
ENSG00000272808	RP11-66B24.7	1.14965	0.0192057
ENSG00000267288	RP13-890H12.2	1.14822	0.000774641
ENSG00000254433	RP11-677I18.3	1.14767	5.79637e-06
ENSG00000233360	Z83844.1	1.14716	0.0338719
ENSG00000220925	IGBP1-AS2	1.14666	0.00163221
ENSG00000205740	RP11-363N22.3	1.14587	3.84179e-06
ENSG00000275632	RP5-967N21.11	1.1441	3.13921e-08
ENSG00000250899	RP11-253E3.3	1.14337	8.5549e-10
ENSG00000253669	KB-1732A1.1	1.1422	2.16041e-05
ENSG00000260891	RP11-96D1.5	1.14151	0.000236338
ENSG00000248554	RP11-159F24.6	1.14121	0.00278517
ENSG00000234869	RP3-439F8.1	1.14091	0.00278548
ENSG00000260022	LA16c-306A4.1	1.14024	1.4781e-05
ENSG00000269191	AC005387.2	1.13859	0.000430529
ENSG00000238258	RP11-342D11.2	1.13851	0.000382188
ENSG00000256452	RP11-667M19.10	1.13786	0.00126177
ENSG00000248187	RP11-184M15.1	1.13782	0.00462412
ENSG00000276968	RP11-90M2.5	1.13709	0.00090556
ENSG00000246898	LINC00920	1.13705	2.69975e-05
ENSG00000273004	GS1-279B7.2	1.13645	2.40863e-06
ENSG00000261971	MMP25-AS1	1.13417	6.46389e-09
ENSG00000235066	AC009303.1	1.13232	0.000982202
ENSG00000231964	RP11-67C2.2	1.13221	0.000427677
ENSG00000251191	LINC00589	1.13161	0.032826
ENSG00000269821	KCNQ1OT1	1.13084	3.0631e-05
ENSG00000214353	VAC14-AS1	1.13065	4.64781e-07
ENSG00000260517	RP11-426C22.5	1.13023	2.77223e-06
ENSG00000232729	AC083884.8	1.13005	1.91538e-05
ENSG00000259499	RP11-616K22.2	1.12947	0.00393581
ENSG00000225751	AC087501.1	1.12946	0.011202
ENSG00000233783	AP001442.2	1.12899	0.000588146
ENSG00000269473	CTD-2619J13.19	1.12849	8.67931e-05
ENSG00000226963	AC078883.4	1.12812	0.0152848
ENSG00000267698	AC002116.7	1.12613	3.34174e-07
ENSG00000264672	SEPT4-AS1	1.12584	0.00227743
ENSG00000234185	RP5-1132H15.1	1.12581	0.000154851
ENSG00000261216	RP11-166B2.5	1.12558	0.000212027
ENSG00000242861	RP11-285F7.2	1.12528	3.96863e-08
ENSG00000265205	AC010761.13	1.1231	6.57424e-05
ENSG00000204792	LINC01291	1.12256	0.0142408
ENSG00000259242	AC002306.1	1.12173	0.00233721
ENSG00000234678	ELF3-AS1	1.12164	0.00501995
ENSG00000253476	RP11-395I14.2	1.12047	0.00822451
ENSG00000278385	RP11-89H19.2	1.12007	0.00246802
ENSG00000234459	AC002064.4	1.12006	0.0240386
ENSG00000273000	KB-1572G7.2	1.11989	1.00446e-05
ENSG00000228140	RP3-467K16.4	1.11933	0.000795007
ENSG00000230536	RP11-379C10.4	1.1181	0.00411514
ENSG00000240211	RP11-758P17.3	1.11768	0.00182208
ENSG00000269984	RP11-362K14.5	1.11619	1.28745e-07
ENSG00000180846	CSNK1G2-AS1	1.11428	0.000317683
ENSG00000260350	RP11-152P23.2	1.11387	0.000504203
ENSG00000237718	AC009095.4	1.11298	4.74353e-06
ENSG00000258490	RP11-862P13.1	1.11246	0.0246213
ENSG00000249825	CTD-2201I18.1	1.11234	0.000930993
ENSG00000227492	RP11-316M21.6	1.11212	6.77362e-05
ENSG00000226746	SMCR5	1.11125	0.0233437
ENSG00000272202	RP11-157F20.3	1.11121	0.00277691
ENSG00000254694	RP11-50B3.4	1.11085	9.31651e-06
ENSG00000261320	RP11-297D21.2	1.11043	0.0126209
ENSG00000258099	ATXN2-AS	1.11042	9.63617e-06
ENSG00000280734	LINC01232	1.10872	6.5601e-07
ENSG00000274501	RP4-583P15.16	1.10711	0.000957631
ENSG00000260604	RP1-140K8.5	1.10613	0.0390851
ENSG00000229591	RP5-981O7.2	1.10597	0.000149857
ENSG00000261795	RP11-90P13.1	1.10582	0.0486021
ENSG00000258526	RP11-111A21.1	1.1056	0.000657734
ENSG00000256028	RP11-197N18.2	1.10552	0.000109582
ENSG00000267287	RP11-567M16.1	1.10425	0.00166241
ENSG00000259298	RP11-562A8.4	1.10422	1.62983e-06
ENSG00000230606	AC159540.1	1.10287	0.0019478
ENSG00000254340	RP11-10A14.3	1.10286	0.0118944
ENSG00000262663	RP11-497H17.1	1.10246	0.000126367
ENSG00000259209	RP5-991G20.2	1.10022	0.0004625
ENSG00000275413	CTC-529I10.1	1.1001	0.000668816
ENSG00000232719	RP11-13J8.1	1.09984	0.000172477
ENSG00000235790	RP11-73M7.6	1.09956	0.00139438
ENSG00000223511	RP13-297E16.4	1.09813	0.0051598
ENSG00000215022	RP1-257A7.4	1.09792	0.000136938
ENSG00000222012	AC005481.5	1.0979	0.00457142
ENSG00000259238	RP11-361D15.2	1.09716	0.000183938
ENSG00000227006	RP5-956O18.2	1.09579	0.00623891
ENSG00000267529	RP11-53B2.1	1.09529	0.0229093
ENSG00000278869	CITF22-49E9.3	1.09324	0.0109333
ENSG00000258512	LINC00239	1.09252	0.00657026
ENSG00000233058	LINC00884	1.0923	2.65333e-06
ENSG00000257660	RP11-579D7.4	1.09154	0.0332009
ENSG00000215246	RP11-43F13.3	1.09127	0.000870261
ENSG00000249375	CASC11	1.09088	0.00214451
ENSG00000238260	RP11-46F15.2	1.09038	0.000454663
ENSG00000224020	MIR181A2HG	1.08978	0.00194781
ENSG00000280587	LINC01348	1.08825	0.00712435
ENSG00000268257	AIRN	1.08783	0.000977161
ENSG00000227740	RP11-318C24.2	1.0875	0.000664348
ENSG00000228352	RP11-537H15.3	1.08588	0.000413634
ENSG00000235772	AP001625.6	1.08582	0.00120765
ENSG00000269487	CTB-174O21.2	1.08577	0.00271791
ENSG00000262833	RP11-28G8.1	1.08528	0.00480077
ENSG00000248100	RP11-709A23.1	1.08509	0.0111312
ENSG00000267283	AC005306.3	1.08306	0.000568603
ENSG00000226009	KCNIP2-AS1	1.08304	0.000403991
ENSG00000219410	RP4-761J14.8	1.08163	3.45756e-05
ENSG00000211683	KB-1572G7.3	1.0805	0.00194661
ENSG00000272824	RP6-74O6.6	1.08045	0.0444597
ENSG00000242797	GLYCTK-AS1	1.07959	0.00568458
ENSG00000259762	RP11-158M2.4	1.07912	0.00148274
ENSG00000235897	TM4SF19-AS1	1.0782	0.00122679
ENSG00000130600	H19	1.07815	0.0446757
ENSG00000230612	AC004237.1	1.07815	0.00202873
ENSG00000217258	AC007249.3	1.07812	0.000363435
ENSG00000259865	RP11-488L18.10	1.07805	2.23797e-07
ENSG00000273013	CTD-2002J20.1	1.07763	0.00234618
ENSG00000271993	RP11-285J16.1	1.07747	0.0160865
ENSG00000224666	RP1-50J22.4	1.07678	0.00303989
ENSG00000255031	RP11-802E16.3	1.07659	6.6352e-08
ENSG00000263990	CTC-542B22.2	1.07603	0.000693314
ENSG00000263033	RP11-396B14.2	1.07573	0.0276685
ENSG00000256128	LINC00944	1.07543	0.00504795
ENSG00000257167	TMPO-AS1	1.07388	4.82522e-07
ENSG00000268056	CTD-3032J10.2	1.07339	0.00128176
ENSG00000234705	HMGA1P4	1.07249	0.000338267
ENSG00000269148	AC092301.3	1.07224	4.45265e-05
ENSG00000227256	MIS18A-AS1	1.07206	0.0024741
ENSG00000270147	RP11-646I6.6	1.07123	0.00104728
ENSG00000272800	RP11-438L19.1	1.07046	4.54443e-06
ENSG00000259062	ACTN1-AS1	1.07046	0.0143971
ENSG00000231851	UTAT33	1.06975	5.5201e-05
ENSG00000238164	RP3-395M20.8	1.06971	0.00872038
ENSG00000231104	RP11-354M20.3	1.06689	0.00033074
ENSG00000261775	RP11-10O17.3	1.06635	0.00508917
ENSG00000197251	LINC00336	1.06465	0.0193922
ENSG00000263657	RP11-82O19.1	1.06388	0.00113395
ENSG00000223528	RP11-223P11.3	1.06381	0.0106285
ENSG00000277895	RP11-114F3.4	1.06349	0.000907396
ENSG00000228852	RP11-57H12.5	1.06329	0.00138139
ENSG00000260367	RP11-264B17.4	1.06177	3.1869e-07
ENSG00000272906	RP11-533E19.7	1.06088	0.00106101
ENSG00000227678	RP11-73O6.3	1.06026	0.00260967
ENSG00000261002	RP11-546B15.1	1.05967	0.000636576
ENSG00000260281	ITFG1-AS1	1.05872	0.00140734
ENSG00000231858	AC067945.4	1.05859	0.00745362
ENSG00000267523	CTD-2537I9.12	1.05845	2.846e-06
ENSG00000259442	RP11-752G15.8	1.05835	0.00245338
ENSG00000261326	LINC01355	1.05832	8.11548e-05
ENSG00000275180	RP11-631N16.4	1.05804	1.56551e-06
ENSG00000272699	RP11-145M9.5	1.0561	0.00315597
ENSG00000274333	RP11-717F1.2	1.05595	0.00953683
ENSG00000227253	RP11-166N17.1	1.05554	0.0068041
ENSG00000231473	LINC00441	1.05512	0.00259529
ENSG00000258569	RP11-99E15.2	1.05439	0.00121819
ENSG00000264196	RP11-171G2.1	1.05264	0.0113854
ENSG00000234509	AP000253.1	1.05212	0.00290212
ENSG00000256897	RP11-17G12.2	1.05193	0.0155111
ENSG00000205890	RP11-473M20.5	1.05157	0.0466173
ENSG00000235351	AC114730.11	1.04935	0.000988606
ENSG00000237181	AC147651.4	1.04929	0.000353693
ENSG00000266389	CTB-41I6.1	1.04878	0.0117144
ENSG00000277728	RP11-143K11.7	1.04621	3.0788e-06
ENSG00000250909	RP11-843P14.2	1.04581	0.000670993
ENSG00000231560	AC091814.3	1.0458	0.0117375
ENSG00000260252	RP11-384M15.3	1.04532	0.00277767
ENSG00000228109	MELTF-AS1	1.04388	6.49964e-07
ENSG00000256940	RP11-783K16.5	1.04159	0.026957
ENSG00000267344	CTB-39G8.3	1.04157	0.00314897
ENSG00000255874	LINC00346	1.04152	8.36334e-06
ENSG00000248927	CTD-2334D19.1	1.03974	0.00285993
ENSG00000248727	LINC01948	1.03813	0.00614733
ENSG00000275966	RP11-1055B8.9	1.03812	0.0015975
ENSG00000226352	PSPC1-AS2	1.03725	0.000116637
ENSG00000279636	LINC00216	1.03646	6.17732e-06
ENSG00000223725	AC007879.5	1.03628	7.84665e-05
ENSG00000259540	RP11-526I2.1	1.03575	0.0159507
ENSG00000269902	RP6-99M1.3	1.0356	0.00692652
ENSG00000227630	LINC01132	1.03434	8.26012e-07
ENSG00000260896	LINC02170	1.03423	0.00608741
ENSG00000260417	CTD-2542L18.1	1.03119	0.0364398
ENSG00000257605	RP11-680A11.5	1.03056	1.01284e-09
ENSG00000204584	RP11-304F15.3	1.03048	9.47744e-06
ENSG00000203711	C6orf99	1.02968	8.97494e-05
ENSG00000266651	RP11-138I1.3	1.02942	0.000707106
ENSG00000269535	CTD-2525I3.6	1.02756	0.00582461
ENSG00000250116	RP11-417F21.1	1.02623	0.0140477
ENSG00000258744	RP11-80A15.1	1.02474	0.00296813
ENSG00000273723	RP11-93H24.3	1.02459	3.79234e-06
ENSG00000226179	LINC00685	1.02192	0.0023394
ENSG00000266258	LINC01909	1.02127	4.55693e-05
ENSG00000258101	RP11-977B10.2	1.02125	0.000544902
ENSG00000253754	RP11-35G22.1	1.02076	0.00473405
ENSG00000266717	RP11-855A2.3	1.01995	0.00737724
ENSG00000258317	RP11-603J24.5	1.0187	0.000156541
ENSG00000272128	KB-1836B5.4	1.01731	0.00544414
ENSG00000273341	RP5-899E9.1	1.01706	0.00844864
ENSG00000273162	RP11-108L7.15	1.01613	0.0142594
ENSG00000260194	RP11-357N13.2	1.0158	0.0243363
ENSG00000279217	CTA-212A2.3	1.01509	0.0119258
ENSG00000272979	RP11-647K16.1	1.01417	0.00189541
ENSG00000253161	LINC01605	1.01367	0.0162133
ENSG00000272512	RP11-54O7.17	1.01352	0.000132052
ENSG00000266897	AC005546.2	1.01349	0.0074936
ENSG00000260179	RP5-902P8.12	1.01137	0.00261067
ENSG00000267092	CTB-25B13.9	1.01119	0.00428702
ENSG00000273257	RP11-177J6.1	1.01104	0.0201929
ENSG00000237491	RP11-206L10.9	1.00711	5.70768e-07
ENSG00000235280	MCF2L-AS1	1.00626	0.000180046
ENSG00000272465	RP1-136B1.1	1.00576	0.00227029
ENSG00000226281	RP1-80N2.2	1.00541	0.0238611
ENSG00000261117	RP11-333O1.1	1.00347	0.00514464
ENSG00000234883	MIR155HG	1.00228	0.000417945
ENSG00000260853	RP11-264B17.2	1.00199	7.67456e-07
ENSG00000268069	RP5-1057I20.4	1.00181	0.0406332
ENSG00000255421	CTD-2011F17.2	1.00169	0.000963433
ENSG00000274184	RP11-158H5.8	1.00129	0.00047509
ENSG00000262370	RP11-473M20.9	1.00127	9.77422e-05
ENSG00000189223	PAX8-AS1	1.00083	0.00268891
ENSG00000275703	U47924.32	1.00027	0.00905093
