# Supplementary material for: Long Non-coding RNA LINC00941 as a Potential Biomarker Promotes the Proliferation and Metastasis of Gastric Cancer
Source: Front Genet. 2019 Jan 22;10:5. doi: 10.3389/fgene.2019.00005 (PMC6349697; doi:10.3389/fgene.2019.00005)
Supplement: Supplementary file 2 [file Table_2.xlsx]

## Sheet: Sheet3
Table S2.Metastasis-related lncRNAs in GC
ENSEMBL_ID	Gene_Symbol	Fold_change	P-value
ENSG00000231298	LINC00704	1.65447	0.00418401
ENSG00000273132	RP11-350J20.12	1.54895	0.00114756
ENSG00000258791	LINC00520	1.46538	0.00608322
ENSG00000235884	LINC00941	1.34198	0.00313341
ENSG00000233532	LINC00460	1.3019	0.015603
ENSG00000258689	LINC01269	1.2509	0.00204515
ENSG00000236039	AC017060.1	1.17302	0.0258514
ENSG00000228549	RP11-108M9.3	1.1541	0.0180576
ENSG00000238266	LINC00707	1.15281	0.0306297
ENSG00000229847	EMX2OS	1.13105	0.0265717
ENSG00000218416	PP14571	1.12814	0.0286075
ENSG00000235142	RP1-60O19.1	1.03442	0.0395676
