# Supplementary material for: Long Non-coding RNA LINC00941 as a Potential Biomarker Promotes the Proliferation and Metastasis of Gastric Cancer
Source: Front Genet. 2019 Jan 22;10:5. doi: 10.3389/fgene.2019.00005 (PMC6349697; doi:10.3389/fgene.2019.00005)
Supplement: Supplementary file 3 [file Table_3.xlsx]

## Sheet: Sheet1
Table S3.Survival-related lncRNAs in GC
ENSEMBL_ID	Gene_Symbol	P-value	HR
ENSG00000230730	AC074011.2	1.53883e-05	2.05477
ENSG00000244968	LIFR-AS1	6.84724e-05	1.95081
ENSG00000246560	RP11-10L12.4	0.000181876	1.87041
ENSG00000267583	RP11-322E11.5	0.000217164	1.86548
ENSG00000278727	AC000403.4	0.000356577	1.81889
ENSG00000227467	LINC01537	0.00043357	1.80437
ENSG00000224116	INHBA-AS1	0.000508195	1.79896
ENSG00000224043	CCNT2-AS1	0.00113783	1.72116
ENSG00000262061	RP11-1260E13.4	0.00123064	1.72102
ENSG00000259363	CTD-2054N24.2	0.00136965	1.71822
ENSG00000229847	EMX2OS	0.00152514	1.70434
ENSG00000257718	RP11-396F22.1	0.0017795	1.69268
ENSG00000278621	CTD-2033D15.3	0.00188128	1.68252
ENSG00000184274	LINC00315	0.00219028	1.6765
ENSG00000259792	RP11-114H24.6	0.00268134	1.66021
ENSG00000259367	RP11-815J21.4	0.00247202	1.65975
ENSG00000260868	LINC01960	0.00285873	1.65903
ENSG00000231106	LINC01436	0.00254166	1.65775
ENSG00000246430	LINC00968	0.00300561	1.6508
ENSG00000260604	RP1-140K8.5	0.00279118	1.64951
ENSG00000234456	MAGI2-AS3	0.0028318	1.64944
ENSG00000233178	RP11-88I18.2	0.00275908	1.649
ENSG00000233251	AC007743.1	0.00292403	1.64713
ENSG00000270547	LINC01235	0.00376082	1.63118
ENSG00000257219	RP11-54A9.1	0.00372642	1.62682
ENSG00000247134	RP11-11N9.4	0.00368044	1.62557
ENSG00000226252	RP1-18D14.7	0.00395671	1.62387
ENSG00000223403	MEG9	0.00388463	1.62245
ENSG00000259663	CTD-2314G24.2	0.0038889	1.61959
ENSG00000251003	ZFPM2-AS1	0.00427958	1.61671
ENSG00000255471	RP11-736K20.5	0.00411566	1.61656
ENSG00000248668	OXCT1-AS1	0.00436634	1.61571
ENSG00000271743	CTD-2541M15.3	0.00454148	1.60617
ENSG00000249790	RP11-20D14.6	0.00521062	1.60336
ENSG00000237187	NR2F1-AS1	0.0050014	1.60221
ENSG00000205018	RP11-830F9.6	0.00559955	1.59532
ENSG00000236120	RP11-733O18.1	0.00575454	1.59302
ENSG00000224897	POT1-AS1	0.00552595	1.58933
ENSG00000234961	RP11-124N14.3	0.00657777	1.58079
ENSG00000223960	AC009948.5	0.00658558	1.57886
ENSG00000204241	RP11-713P17.3	0.00647579	1.57884
ENSG00000237234	RP1-142L7.5	0.00658236	1.57731
ENSG00000250116	RP11-417F21.1	0.00653884	1.576
ENSG00000276075	CTD-2012K14.8	0.00729539	1.56899
ENSG00000239445	ST3GAL6-AS1	0.00747114	1.56391
ENSG00000228401	HSPC324	0.00781237	1.56113
ENSG00000225511	LINC00475	0.00843495	1.55522
ENSG00000255326	CTD-2530H12.4	0.00861687	1.55436
ENSG00000258810	RP11-219E7.1	0.00850587	1.55283
ENSG00000236841	AC007750.5	0.0091941	1.55013
ENSG00000272667	RP11-395A13.2	0.0091697	1.54929
ENSG00000248810	RP11-362F19.1	0.0094543	1.54572
ENSG00000245105	A2M-AS1	0.00922224	1.54513
ENSG00000257151	PWAR6	0.00934626	1.5442
ENSG00000236304	AP001189.4	0.0102738	1.54168
ENSG00000272783	RP13-1016M1.2	0.0106237	1.53797
ENSG00000232759	AC002480.3	0.0100456	1.53713
ENSG00000227082	CH17-437K3.1	0.0104942	1.53628
ENSG00000258476	LINC02207	0.0102293	1.53582
ENSG00000260910	LINC00565	0.0108984	1.53467
ENSG00000250548	RP11-47I22.2	0.0112113	1.53231
ENSG00000260947	RP11-384P7.7	0.0111035	1.52901
ENSG00000227544	AC018647.3	0.011116	1.52886
ENSG00000269696	AC007228.11	0.011638	1.5283
ENSG00000230479	AP000695.6	0.0114272	1.52709
ENSG00000280273	AF131216.7	0.0116541	1.52471
ENSG00000259134	LINC00924	0.0119781	1.52423
ENSG00000258376	RP4-647C14.2	0.0128752	1.52079
ENSG00000269210	RP11-173C1.1	0.0126343	1.51805
ENSG00000277763	CTD-2588E21.1	0.0129184	1.5174
ENSG00000232814	COL4A2-AS1	0.013561	1.51456
ENSG00000254162	RP11-48B3.3	0.0135653	1.51407
ENSG00000235531	MSC-AS1	0.013477	1.51246
ENSG00000238258	RP11-342D11.2	0.0137922	1.5122
ENSG00000223414	LINC00473	0.0137084	1.51191
ENSG00000230838	LINC01614	0.0135259	1.5109
ENSG00000255366	RP11-1134I14.8	0.0140488	1.5097
ENSG00000254887	CTC-378H22.1	0.0139572	1.50922
ENSG00000269961	CTD-2033C11.1	0.014249	1.50851
ENSG00000275620	FLJ16779	0.0146388	1.50466
ENSG00000258955	LINC00519	0.0145558	1.50448
ENSG00000248275	TRIM52-AS1	0.0153437	1.50324
ENSG00000256633	RP11-169D4.2	0.0159499	1.49857
ENSG00000228763	LIMS1-AS1	0.0156071	1.49761
ENSG00000238057	ZEB2-AS1	0.0159876	1.49743
ENSG00000231999	FLJ27354	0.016641	1.49453
ENSG00000253837	RP11-177H13.2	0.0164455	1.49354
ENSG00000274565	CTD-3035K23.7	0.0175227	1.49334
ENSG00000257613	LINC01481	0.0164192	1.49317
ENSG00000267737	AC061992.2	0.0170346	1.49236
ENSG00000232774	FLJ22447	0.017147	1.4918
ENSG00000259807	RP11-426C22.4	0.0173318	1.48924
ENSG00000258603	RP3-414A15.10	0.0176082	1.48801
ENSG00000272108	AC005754.8	0.0179265	1.48683
ENSG00000234840	LINC01239	0.0177921	1.48677
ENSG00000262454	MIR193BHG	0.0185224	1.48663
ENSG00000224189	HAGLR	0.0182247	1.48529
ENSG00000236404	VLDLR-AS1	0.0179912	1.48299
ENSG00000268516	CTD-3138B18.5	0.0189453	1.48109
ENSG00000267106	ZNF561-AS1	0.0192811	1.47926
ENSG00000232079	LINC01697	0.0201251	1.47841
ENSG00000273253	RP3-402G11.26	0.0202283	1.47797
ENSG00000258667	HIF1A-AS2	0.0194962	1.47786
ENSG00000248441	LINC01197	0.0201732	1.47777
ENSG00000260350	RP11-152P23.2	0.0200324	1.47662
ENSG00000214548	MEG3	0.0199039	1.4755
ENSG00000253955	CTB-33O18.3	0.0213568	1.47304
ENSG00000275178	RP11-4B16.3	0.0209724	1.47247
ENSG00000230630	DNM3OS	0.0202596	1.47238
ENSG00000267745	RP11-686D22.8	0.0213496	1.47105
ENSG00000274561	RP11-147L13.12	0.0209011	1.47077
ENSG00000246695	RASSF8-AS1	0.0215674	1.46969
ENSG00000278177	RP11-632L2.2	0.0222056	1.46834
ENSG00000232160	RAP2C-AS1	0.0216493	1.46776
ENSG00000224078	SNHG14	0.0222998	1.46742
ENSG00000275367	RP11-266K4.14	0.0224378	1.46619
ENSG00000246763	RGMB-AS1	0.0219242	1.46581
ENSG00000232453	RP4-794H19.1	0.0222946	1.46518
ENSG00000274225	KB-68A7.1	0.0229877	1.46468
ENSG00000204261	PSMB8-AS1	0.0225725	1.46443
ENSG00000233818	AP000695.4	0.0229521	1.4641
ENSG00000260641	RP11-1299A16.3	0.0228748	1.46274
ENSG00000241155	ARHGAP31-AS1	0.0236778	1.46208
ENSG00000258451	RP11-903H12.3	0.0250842	1.46163
ENSG00000245025	RP11-875O11.1	0.0233076	1.46145
ENSG00000206417	H1FX-AS1	0.0246614	1.46076
ENSG00000242375	RP11-498P14.3	0.0245352	1.46025
ENSG00000215386	MIR99AHG	0.023679	1.45993
ENSG00000229671	LINC01150	0.0244807	1.4584
ENSG00000232807	RP11-536K7.3	0.0237923	1.45813
ENSG00000231412	CTC-490G23.2	0.0244523	1.45622
ENSG00000185168	LINC00482	0.0260761	1.45612
ENSG00000259062	ACTN1-AS1	0.0253675	1.45422
ENSG00000245067	IGFBP7-AS1	0.0257653	1.45401
ENSG00000259345	RP11-624L4.1	0.0253534	1.45316
ENSG00000271614	ATP2B1-AS1	0.0259964	1.4507
ENSG00000261327	RP11-863P13.3	0.0272446	1.45012
ENSG00000272750	RP11-378J18.8	0.0265426	1.44993
ENSG00000224063	AC007319.1	0.0264826	1.4499
ENSG00000197301	RP11-366L20.2	0.0273388	1.44892
ENSG00000251359	WWC2-AS2	0.0278184	1.44764
ENSG00000244586	WNT5A-AS1	0.0276029	1.44757
ENSG00000233008	LINC01725	0.0287034	1.44296
ENSG00000225778	PROSER2-AS1	0.0285534	1.4423
ENSG00000235033	RP11-61I13.3	0.0293054	1.44
ENSG00000230333	AC004538.3	0.0302424	1.43804
ENSG00000275120	RP11-182J1.18	0.0303643	1.43726
ENSG00000267287	RP11-567M16.1	0.0310965	1.43687
ENSG00000271474	RP11-710C12.1	0.0303631	1.43593
ENSG00000276571	AC002550.6	0.0307969	1.43465
ENSG00000267272	LINC01140	0.0319337	1.43259
ENSG00000254703	SENCR	0.0317359	1.43241
ENSG00000260136	CTD-2270L9.4	0.0328068	1.43158
ENSG00000223799	IL10RB-AS1	0.0328892	1.43028
ENSG00000229656	RP11-462L8.1	0.0324549	1.42916
ENSG00000272498	RP11-415F23.3	0.0337306	1.42797
ENSG00000267199	RP11-861E21.2	0.03281	1.42729
ENSG00000271755	RP1-153G14.4	0.0357015	1.42622
ENSG00000229852	RP11-398K22.12	0.0340846	1.42595
ENSG00000246859	STARD4-AS1	0.0342129	1.42439
ENSG00000267107	PCAT19	0.0354703	1.42224
ENSG00000165511	C10orf25	0.0366252	1.42135
ENSG00000259275	RP11-522B15.3	0.03587	1.42123
ENSG00000230615	RP5-1198O20.4	0.0369899	1.42066
ENSG00000259004	RP11-8L8.2	0.035571	1.42028
ENSG00000205959	RP11-689P11.2	0.0361632	1.42026
ENSG00000259005	RP3-449M8.6	0.0362024	1.41991
ENSG00000214401	KANSL1-AS1	0.0371789	1.41763
ENSG00000223697	AF230666.2	0.0380295	1.41669
ENSG00000225746	SNHG23	0.0374568	1.41602
ENSG00000248050	RP11-422N16.3	0.0382989	1.41519
ENSG00000229647	MYOSLID	0.0377184	1.41502
ENSG00000243836	WDR86-AS1	0.0388064	1.41477
ENSG00000234141	AC009473.1	0.0375559	1.41462
ENSG00000232043	RP4-530I15.9	0.0386271	1.41291
ENSG00000267529	RP11-53B2.1	0.0402066	1.41088
ENSG00000264707	L3MBTL4-AS1	0.0410178	1.41086
ENSG00000272076	RP11-11C20.3	0.038929	1.41064
ENSG00000277954	RP11-679B19.1	0.0400671	1.41032
ENSG00000227733	RP4-565E6.1	0.0402267	1.41024
ENSG00000226440	RP11-506B6.6	0.0410111	1.40847
ENSG00000276166	CTD-2600O9.2	0.0407675	1.40769
ENSG00000223382	LINC01778	0.0412568	1.40703
ENSG00000249207	RP11-360F5.1	0.0407216	1.40671
ENSG00000205181	LINC00654	0.0416881	1.40615
ENSG00000264964	RP11-888D10.3	0.0429875	1.40434
ENSG00000225331	LINC01678	0.0446289	1.40393
ENSG00000234584	AC019186.1	0.0423711	1.4027
ENSG00000235884	LINC00941	0.0438039	1.40198
ENSG00000250295	RDH10-AS1	0.0434945	1.40097
ENSG00000231768	LINC01354	0.0446965	1.4002
ENSG00000237975	FLG-AS1	0.0446272	1.39939
ENSG00000230438	SERPINB9P1	0.0453073	1.39804
ENSG00000270058	RP11-514D23.3	0.0453225	1.3978
ENSG00000258441	LINC00641	0.0464575	1.39759
ENSG00000230084	RP4-613B23.1	0.0462351	1.39691
ENSG00000272808	RP11-66B24.7	0.0464415	1.39686
ENSG00000232229	LINC00865	0.0467703	1.39682
ENSG00000251615	RP11-774O3.3	0.045722	1.39675
ENSG00000250742	RP11-834C11.4	0.0472905	1.3933
ENSG00000235151	AC114730.2	0.0469372	1.39318
ENSG00000250274	CTB-114C7.4	0.0479141	1.39245
ENSG00000257058	RP11-864I4.4	0.0486646	1.39227
ENSG00000271849	CTC-332L22.1	0.0479296	1.39212
ENSG00000182109	RP11-69E11.4	0.0487897	1.39047
ENSG00000254510	RP11-867G23.10	0.0487731	1.39044
ENSG00000272168	CASC15	0.0488074	1.38941
ENSG00000231367	AC016995.3	0.0494315	1.38878
ENSG00000248690	HAS2-AS1	0.0494149	1.38858
