# Supplementary material for: Long Non-coding RNA LINC00941 as a Potential Biomarker Promotes the Proliferation and Metastasis of Gastric Cancer
Source: Front Genet. 2019 Jan 22;10:5. doi: 10.3389/fgene.2019.00005 (PMC6349697; doi:10.3389/fgene.2019.00005)
Supplement: Supplementary file 4 [file Table_4.xlsx]

## Sheet: clinic data
Table S4.The expression of LINC00941 and clinicopathological features in GC
bcr_patient_barcode	ENSG00000235884	histological_type	gender	neoplasm_histologic_grade	stage_event_pathologic_stage	stage_event_tnm_categories
TCGA-ZA-A8F6	12.7205	Stomach, Intestinal Adenocarcinoma, Not Otherwise Specified (NOS)	MALE	G2	Stage IB	T2N0MX
TCGA-CG-4437	14.1676	Stomach, Intestinal Adenocarcinoma, Not Otherwise Specified (NOS)	MALE	G2	Stage II	T2N1M0
TCGA-R5-A7ZR	15.5338	Stomach, Intestinal Adenocarcinoma, Tubular Type	FEMALE	G2	Stage III	T3NXM0
TCGA-D7-6822	9.86004	Stomach, Intestinal Adenocarcinoma, Tubular Type	MALE	G2	Stage IB	T2N0M0
TCGA-VQ-AA6A	16.6553	Stomach, Intestinal Adenocarcinoma, Not Otherwise Specified (NOS)	MALE	G2	Stage IIIC	T4N3aM0
TCGA-CG-5724	18.0074	Stomach, Adenocarcinoma, Diffuse Type	MALE	G3	Stage IV	T3N3M1
TCGA-IN-A7NU	14.9914	Stomach, Adenocarcinoma, Not Otherwise Specified (NOS)	MALE	G3	Stage IIIB	T3N3M0
TCGA-BR-4191	13.6637	Stomach, Adenocarcinoma, Not Otherwise Specified (NOS)	MALE	G2		TXN1M0
TCGA-BR-7704	13.2277	Stomach, Intestinal Adenocarcinoma, Not Otherwise Specified (NOS)	FEMALE	G3	Stage II	T3N0M0
TCGA-BR-4367	17	Stomach, Adenocarcinoma, Not Otherwise Specified (NOS)	MALE	G3		TXN1M0
TCGA-BR-8081	12.5998	Stomach, Adenocarcinoma, Not Otherwise Specified (NOS)	FEMALE	G2	Stage IIB	T4aN0M0
TCGA-F1-A72C	10.4842	Stomach, Intestinal Adenocarcinoma, Not Otherwise Specified (NOS)	MALE	G2	Stage IIA	T3N0M0
TCGA-BR-8289	12.6717	Stomach, Intestinal Adenocarcinoma, Not Otherwise Specified (NOS)	MALE	G3	Stage IV	T4N3aM1
TCGA-BR-8487	14.1268	Stomach, Adenocarcinoma, Not Otherwise Specified (NOS)	FEMALE	G3	Stage IIA	T3N0M0
TCGA-BR-8381	11.9121	Stomach, Adenocarcinoma, Not Otherwise Specified (NOS)	MALE	G3	Stage IIB	T3N1M0
TCGA-IN-A6RR	16.3566	Stomach, Adenocarcinoma, Not Otherwise Specified (NOS)	MALE	G3		T3N1M0
TCGA-IN-A6RI	12.2674	Stomach, Adenocarcinoma, Not Otherwise Specified (NOS)	MALE	G2	Stage I	T1bN0M0
TCGA-BR-6566	13.9467	Stomach, Adenocarcinoma, Not Otherwise Specified (NOS)	FEMALE	G3	Stage IIA	T3N0M0
TCGA-BR-8364	14.6599	Stomach, Adenocarcinoma, Diffuse Type	FEMALE	G3	Stage IIIC	T4bN2M0
TCGA-BR-6455	12.0979	Stomach, Adenocarcinoma, Not Otherwise Specified (NOS)	MALE	G3	Stage IIB	T3N1M0
TCGA-IN-AB1X	10.6228	Stomach, Adenocarcinoma, Not Otherwise Specified (NOS)	FEMALE	G3	Stage IIA	T3N0M0
TCGA-VQ-A8PO	15.3914	Stomach Adenocarcinoma, Signet Ring Type	MALE	G3	Stage IIB	T4aN0M0
TCGA-CG-4305	16.5893	Stomach, Adenocarcinoma, Not Otherwise Specified (NOS)	MALE	G3	Stage II	T2aN1M0
TCGA-BR-6453	9.98465	Stomach, Adenocarcinoma, Not Otherwise Specified (NOS)	MALE	G3	Stage IIA	T2N1M0
TCGA-BR-8384	13.8855	Stomach, Adenocarcinoma, Not Otherwise Specified (NOS)	MALE	G3	Stage IIIC	T4bN2M0
TCGA-CG-5717	11.8667	Stomach, Adenocarcinoma, Not Otherwise Specified (NOS)	MALE	G3	Stage II	T2bN1M0
TCGA-HU-A4H0	11.9953	Stomach, Adenocarcinoma, Diffuse Type	MALE	G3	Stage IIIC	T4aN3bM0
TCGA-R5-A7O7	15.7792	Stomach, Intestinal Adenocarcinoma, Tubular Type	MALE	G2	Stage IV	T3N1M1
TCGA-HF-7133	15.8288	Stomach, Intestinal Adenocarcinoma, Mucinous Type	FEMALE	G2	Stage IV	T2bN3M0
TCGA-HU-A4GC	12.9806	Stomach, Adenocarcinoma, Diffuse Type	MALE	G3	Stage IIIB	T4aN2M0
TCGA-BR-4253	9.27204	Stomach, Adenocarcinoma, Not Otherwise Specified (NOS)	FEMALE	G3	Stage IIIA	T3N1M0
TCGA-D7-A74A	17.3152	Stomach, Intestinal Adenocarcinoma, Tubular Type	FEMALE	G2	Stage IIIA	T3N2M0
TCGA-VQ-A94U	11.5475	Stomach Adenocarcinoma, Signet Ring Type	MALE	G3	Stage IIB	T4aN0M0
TCGA-D7-6818	12.9518	Stomach, Adenocarcinoma, Diffuse Type	MALE	G3	Stage IIIA	T2N3M0
TCGA-BR-7716	12.6602	Stomach, Adenocarcinoma, Not Otherwise Specified (NOS)	FEMALE	G2	Stage IIB	T3N1M0
TCGA-CG-4440	17.2928	Stomach, Intestinal Adenocarcinoma, Not Otherwise Specified (NOS)	FEMALE	G3	Stage IV	T3N3M1
TCGA-B7-A5TJ	15.8788	Stomach, Intestinal Adenocarcinoma, Not Otherwise Specified (NOS)	MALE	G1	Stage IIB	T4aNXM0
TCGA-BR-A44U	12.7705	Stomach, Adenocarcinoma, Not Otherwise Specified (NOS)	MALE	G3	Stage IIIB	T3N3aM0
TCGA-CD-A4MG	13.661	Stomach, Adenocarcinoma, Diffuse Type	MALE	G3	Stage IIA	T3N0M0
TCGA-CD-5813	13.3633	Stomach, Intestinal Adenocarcinoma, Mucinous Type	MALE	G3	Stage II	T3N0M0
TCGA-BR-6564	15.8818	Stomach, Adenocarcinoma, Diffuse Type	FEMALE	G3	Stage IIIA	T3N2M0
TCGA-CG-4438	16.4225	Stomach, Intestinal Adenocarcinoma, Not Otherwise Specified (NOS)	MALE	G3	Stage IV	T4N2M0
TCGA-BR-8059	17.5725	Stomach, Intestinal Adenocarcinoma, Not Otherwise Specified (NOS)	MALE	G3	Stage III	T4N1M0
TCGA-BR-8678	11.9842	Stomach, Adenocarcinoma, Not Otherwise Specified (NOS)	MALE	G2	Stage IB	T2N0M0
TCGA-BR-8676	12.196	Stomach, Intestinal Adenocarcinoma, Not Otherwise Specified (NOS)	MALE	G3	Stage IIIB	T3N3aM0
TCGA-FP-7829	13.214	Stomach, Intestinal Adenocarcinoma, Mucinous Type	MALE	G2	Stage IIB	T3N1M0
TCGA-BR-8367	12.8447	Stomach, Adenocarcinoma, Not Otherwise Specified (NOS)	MALE	G3	Stage IIIB	T3N3aM0
TCGA-VQ-A8E7	12.7227	Stomach, Intestinal Adenocarcinoma, Tubular Type	MALE	G2	Stage IV	T3N1M1
TCGA-BR-4267	18.454	Stomach, Adenocarcinoma, Not Otherwise Specified (NOS)	MALE	G2	Stage IB	T2aN0M0
TCGA-BR-8080	15.2257	Stomach, Intestinal Adenocarcinoma, Mucinous Type	FEMALE	G3	Stage IIIC	T4N3aM0
TCGA-KB-A93J	13.0698	Stomach, Adenocarcinoma, Diffuse Type	MALE	G3	Stage II	T2bN1M0
TCGA-VQ-A91U	10.6343	Stomach, Intestinal Adenocarcinoma, Not Otherwise Specified (NOS)	MALE	G2	Stage IIIA	T3N1M0
TCGA-D7-6522	11.5891	Stomach, Adenocarcinoma, Diffuse Type	MALE	G3	Stage IB	T2N0M0
TCGA-VQ-A8P8	13.5562	Stomach, Intestinal Adenocarcinoma, Not Otherwise Specified (NOS)	FEMALE	G2	Stage IIB	T4aN0M0
TCGA-BR-A4J4	10.3369	Stomach, Adenocarcinoma, Not Otherwise Specified (NOS)	MALE	G3	Stage IIIB	T4aN2M0
TCGA-HU-8238	12.086	Stomach, Intestinal Adenocarcinoma, Tubular Type	MALE	G2		T3M0
TCGA-CG-4306	14.726	Stomach, Adenocarcinoma, Not Otherwise Specified (NOS)	MALE	G3	Stage IV	T3N2M1
TCGA-CD-8532	11.7351	Stomach, Adenocarcinoma, Not Otherwise Specified (NOS)	MALE	G2	Stage II	T3N0M0
TCGA-VQ-A8PM	10.5093	Stomach Adenocarcinoma, Signet Ring Type	MALE	G3	Stage IV	T4N3M0
TCGA-BR-7722	12.9052	Stomach, Adenocarcinoma, Not Otherwise Specified (NOS)	MALE	G3	Stage IIB	T3N1M0
TCGA-HU-A4HB	12.3809	Stomach, Adenocarcinoma, Diffuse Type	MALE	G3	Stage IIB	T2N2M0
TCGA-BR-8368	12.3467	Stomach, Adenocarcinoma, Not Otherwise Specified (NOS)	FEMALE	G3	Stage IB	T2N0M0
TCGA-CD-5799	13.7343	Stomach, Intestinal Adenocarcinoma, Not Otherwise Specified (NOS)	MALE	G3	Stage II	T2N1M0
TCGA-CG-4436	10.2856	Stomach, Intestinal Adenocarcinoma, Not Otherwise Specified (NOS)	MALE	G2	Stage IB	T2N0M0
TCGA-CD-8527	14.4197	Stomach, Intestinal Adenocarcinoma, Not Otherwise Specified (NOS)	FEMALE	G2	Stage II	T2N1M0
TCGA-VQ-A928	13.2845	Stomach, Intestinal Adenocarcinoma, Papillary Type	MALE	G2	Stage IV	T3N3M0
TCGA-VQ-A927	13.92	Stomach, Adenocarcinoma, Diffuse Type	MALE	G1	Stage IIIB	T3N3M0
TCGA-BR-7901	15.8455	Stomach, Adenocarcinoma, Not Otherwise Specified (NOS)	MALE	G2	Stage IIB	T3N1M0
TCGA-VQ-A91V	11.191	Stomach, Intestinal Adenocarcinoma, Tubular Type	MALE	G2	Stage IIIA	T3N2M0
TCGA-D7-8575	15.0529	Stomach, Intestinal Adenocarcinoma, Tubular Type	MALE	G3	Stage IIIA	T3N2M0
TCGA-VQ-A8PH	10.5806	Stomach, Intestinal Adenocarcinoma, Tubular Type	MALE	G2	Stage IIIB	T3N3M0
TCGA-CG-5722	11.7048	Stomach, Intestinal Adenocarcinoma, Not Otherwise Specified (NOS)	FEMALE	G3	Stage IV	T3N2M1
TCGA-FP-8631	15.023	Stomach, Intestinal Adenocarcinoma, Not Otherwise Specified (NOS)	MALE	G2	Stage IIIA	T3N2MX
TCGA-R5-A7ZE	14.9165	Stomach, Intestinal Adenocarcinoma, Tubular Type	FEMALE	G2	Stage IIIA	T3N2M0
TCGA-BR-A4CR	11.197	Stomach, Adenocarcinoma, Not Otherwise Specified (NOS)	FEMALE	G3	Stage IIIC	T4bN3aM0
TCGA-VQ-A8PJ	16.782	Stomach, Intestinal Adenocarcinoma, Tubular Type	MALE	GX	Stage IV	T4N2M1
TCGA-D7-A6F2	10.3338	Stomach, Intestinal Adenocarcinoma, Tubular Type	MALE	G3	Stage IB	T2N0M0
TCGA-D7-8576	15.2313	Stomach, Intestinal Adenocarcinoma, Tubular Type	FEMALE	G3	Stage IIIB	T3N3aM0
TCGA-D7-6525	17.2254	Stomach, Adenocarcinoma, Diffuse Type	MALE	G3	Stage IIIA	T2N2M0
TCGA-RD-A7C1	15.6463	Stomach, Adenocarcinoma, Diffuse Type	MALE	G3	Stage IB	T2N0M0
TCGA-BR-8690	16.0204	Stomach, Adenocarcinoma, Not Otherwise Specified (NOS)	FEMALE	G2	Stage IIIB	T3N3aM0
TCGA-BR-7958	14.6514	Stomach, Adenocarcinoma, Not Otherwise Specified (NOS)	MALE	G3	Stage IIIB	T4bN0M0
TCGA-B7-A5TK	11.4257	Stomach, Intestinal Adenocarcinoma, Not Otherwise Specified (NOS)	MALE	G3	Stage IIIA	T4M0
TCGA-BR-4369	13.6153	Stomach, Adenocarcinoma, Not Otherwise Specified (NOS)	MALE	G3		TXNXM0
TCGA-D7-8573	15.7734	Stomach, Intestinal Adenocarcinoma, Tubular Type	MALE	G3	Stage IIA	T3N0M0
TCGA-VQ-A922	12.2836	Stomach, Intestinal Adenocarcinoma, Tubular Type	MALE	G2	Stage IV	T4N1M0
TCGA-BR-7707	12.0009	Stomach, Adenocarcinoma, Not Otherwise Specified (NOS)	FEMALE	G3	Stage IB	T2N0M0
TCGA-HU-A4H2	13.0172	Stomach, Intestinal Adenocarcinoma, Tubular Type	FEMALE	G2	Stage IIIB	T3N3bM0
TCGA-D7-6520	11.5093	Stomach, Intestinal Adenocarcinoma, Tubular Type	MALE	G3	Stage IIIA	T2bN2M0
TCGA-VQ-A8PF	9.3196	Stomach, Intestinal Adenocarcinoma, Tubular Type	MALE	G3	Stage IIIB	T3N3bM0
TCGA-BR-7959	15.0659	Stomach, Intestinal Adenocarcinoma, Mucinous Type	MALE	G3	Stage IIIA	T4aN1M0
TCGA-CG-5716	16.4185	Stomach, Adenocarcinoma, Not Otherwise Specified (NOS)	MALE	G2	Stage IV	T4aN2M1
TCGA-BR-8683	16.6488	Stomach, Intestinal Adenocarcinoma, Tubular Type	MALE	G3	Stage IIIB	T4aN2M0
TCGA-BR-A4CS	12.6278	Stomach, Adenocarcinoma, Not Otherwise Specified (NOS)	MALE	G3	Stage IIIC	T4bN3aM0
TCGA-HU-A4GT	9.80742	Stomach, Intestinal Adenocarcinoma, Tubular Type	FEMALE	G3	Stage IIA	T3N0M0
TCGA-VQ-A8PK	16.3772	Stomach, Intestinal Adenocarcinoma, Not Otherwise Specified (NOS)	MALE	G2	Stage IIIB	T3N3aM0
TCGA-BR-6709	18.7922	Stomach, Adenocarcinoma, Not Otherwise Specified (NOS)	FEMALE	G3	Stage IIIB	T3N3aM0
TCGA-HU-A4H3	11.8223	Stomach, Adenocarcinoma, Diffuse Type	FEMALE	G3	Stage IIIC	T4aN3bM0
TCGA-CG-4462	14.2055	Stomach, Adenocarcinoma, Diffuse Type	FEMALE	G3	Stage IV	T3N3M1
TCGA-HU-A4G2	14.7732	Stomach, Adenocarcinoma, Diffuse Type	MALE	G3	Stage IIB	T3N1M0
TCGA-D7-A4YU	15.4454	Stomach, Intestinal Adenocarcinoma, Tubular Type	MALE	G3	Stage IIIB	T3N3aM0
TCGA-CG-5725	11.2745	Stomach, Adenocarcinoma, Not Otherwise Specified (NOS)	MALE	G3	Stage IB	T2N0M0
TCGA-BR-8589	13.7489	Stomach, Adenocarcinoma, Not Otherwise Specified (NOS)	MALE	G3	Stage IIIB	T4bN1M0
TCGA-D7-8579	12.8639	Stomach, Intestinal Adenocarcinoma, Not Otherwise Specified (NOS)	FEMALE	G2	Stage IIB	T2N2M0
TCGA-BR-A4J7	10.3974	Stomach, Intestinal Adenocarcinoma, Mucinous Type	MALE	G3	Stage IIB	T4aNXM0
TCGA-HU-A4G8	12.1057	Stomach, Adenocarcinoma, Diffuse Type	FEMALE	G3	Stage IIB	T3N1M0
TCGA-CD-A48C	16.5651	Stomach, Adenocarcinoma, Not Otherwise Specified (NOS)	FEMALE	G3	Stage IIB	T3N1M0
TCGA-BR-6707	10.4008	Stomach, Adenocarcinoma, Not Otherwise Specified (NOS)	MALE	G3	Stage IIA	T3N0M0
TCGA-3M-AB46	12.1118	Stomach, Adenocarcinoma, Not Otherwise Specified (NOS)	MALE	G2	Stage IB	T2bN0MX
TCGA-HU-A4GH	10.7922	Stomach, Intestinal Adenocarcinoma, Tubular Type	MALE	G2	Stage IA	T1bN0M0
TCGA-HU-A4G3	13.3801	Stomach, Intestinal Adenocarcinoma, Tubular Type	MALE	G2	Stage IIB	T2N2M0
TCGA-D7-A6EZ	10.5587	Stomach, Intestinal Adenocarcinoma, Not Otherwise Specified (NOS)	MALE	G3	Stage IIIA	T3N2M0
TCGA-CD-5800	9.12231	Stomach, Intestinal Adenocarcinoma, Papillary Type	FEMALE	G1	Stage II	T3N0M0
TCGA-BR-4280	12.3981	Stomach, Adenocarcinoma, Not Otherwise Specified (NOS)	FEMALE	G2	Stage III	T2bN1M0
TCGA-VQ-A8PD	13.2725	Stomach, Adenocarcinoma, Not Otherwise Specified (NOS)	MALE	G2	Stage IIIC	T4aN3M0
TCGA-HU-8244	11.9214	Stomach, Intestinal Adenocarcinoma, Tubular Type	FEMALE	G1	Stage IA	T1aN0M0
TCGA-HU-A4GF	14.6036	Stomach, Intestinal Adenocarcinoma, Tubular Type	MALE	G2	Stage IIA	T3N0M0
TCGA-HU-A4GY	12.5372	Stomach, Adenocarcinoma, Diffuse Type	FEMALE	G3	Stage IIIA	T4N1M0
TCGA-BR-8060	13.8119	Stomach, Adenocarcinoma, Not Otherwise Specified (NOS)	FEMALE	G3	Stage IIB	T2N2M0
TCGA-BR-8592	12.8975	Stomach, Adenocarcinoma, Diffuse Type	FEMALE	G3	Stage IIIB	T4bN1M0
TCGA-VQ-A94P	12.6332	Stomach Adenocarcinoma, Signet Ring Type	MALE	GX		T4NXMX
TCGA-VQ-A8P2	7.49517	Stomach, Intestinal Adenocarcinoma, Mucinous Type	MALE	G2	Stage IIIA	T4aN1M0
TCGA-BR-8291	10.5723	Stomach, Adenocarcinoma, Diffuse Type	MALE	GX	Stage IIB	T3N1M0
TCGA-FP-8210	12.2007	Stomach, Adenocarcinoma, Diffuse Type	MALE	G3	Stage IIIA	T3N1M0
TCGA-VQ-AA69	13.9625	Stomach, Intestinal Adenocarcinoma, Not Otherwise Specified (NOS)	MALE	G2	Stage IIIA	T3N2M0
TCGA-CG-5720	11.4791	Stomach, Adenocarcinoma, Not Otherwise Specified (NOS)	MALE	G3	Stage IB	T2N0M0
TCGA-VQ-A8DT	15.9127	Stomach, Intestinal Adenocarcinoma, Not Otherwise Specified (NOS)	MALE	G3	Stage IIIB	T3N3aM0
TCGA-CD-8530	15.3933	Stomach, Adenocarcinoma, Diffuse Type	MALE	G3	Stage II	T3N0M0
TCGA-CD-8535	13.6954	Stomach, Adenocarcinoma, Not Otherwise Specified (NOS)	MALE	G3	Stage IIIA	T3N1M0
TCGA-BR-A4J8	11.3017	Stomach, Adenocarcinoma, Not Otherwise Specified (NOS)	FEMALE	G3	Stage IIIB	T3N3aM0
TCGA-MX-A663	14.0384	Stomach, Adenocarcinoma, Not Otherwise Specified (NOS)	MALE	G3	Stage IIA	T3N0M0
TCGA-D7-6815	12.5008	Stomach, Intestinal Adenocarcinoma, Tubular Type	FEMALE	G2	Stage IIB	T2N2M0
TCGA-BR-7715	11.5761	Stomach, Adenocarcinoma, Not Otherwise Specified (NOS)	MALE	G2	Stage IIA	T3N0M0
TCGA-BR-A4J6	11.3704	Stomach, Adenocarcinoma, Not Otherwise Specified (NOS)	FEMALE	G2	Stage IIA	T3N0M0
TCGA-FP-A8CX	14.9762	Stomach Adenocarcinoma, Signet Ring Type	MALE	G3	Stage IIIC	T4bN3aMX
TCGA-KB-A6F7	14.655	Stomach, Intestinal Adenocarcinoma, Not Otherwise Specified (NOS)	FEMALE	G3	Stage IB	T1N1M0
TCGA-HU-8604	10.1386	Stomach, Intestinal Adenocarcinoma, Tubular Type	FEMALE	G2	Stage IIA	T3N0M0
TCGA-BR-8286	16.7412	Stomach, Adenocarcinoma, Not Otherwise Specified (NOS)	MALE	G3	Stage II	T3N0M0
TCGA-BR-A4IV	13.5641	Stomach, Adenocarcinoma, Diffuse Type	MALE	G3	Stage IIIB	T4aN2M0
TCGA-B7-5818	11.524	Stomach, Adenocarcinoma, Diffuse Type	MALE	G3	Stage IB	T2N0M0
TCGA-VQ-A8DU	12.8694	Stomach, Intestinal Adenocarcinoma, Tubular Type	MALE	G2	Stage IIIA	T3N2M0
TCGA-HU-8610	15.2043	Stomach, Intestinal Adenocarcinoma, Tubular Type	MALE	G2	Stage IA	T1bN0M0
TCGA-BR-6852	13.0237	Stomach, Adenocarcinoma, Not Otherwise Specified (NOS)	FEMALE	G3	Stage IIA	T3N0M0
TCGA-D7-A4YX	16.3904	Stomach, Adenocarcinoma, Not Otherwise Specified (NOS)	MALE	G3	Stage IIB	T3N1M0
TCGA-HU-A4H8	10.3409	Stomach, Intestinal Adenocarcinoma, Tubular Type	MALE	G2	Stage IB	T1bN1M0
TCGA-CG-4465	12.4969	Stomach, Adenocarcinoma, Diffuse Type	FEMALE	G3	Stage IV	T4N3M1
TCGA-HF-A5NB	14.6257	Stomach, Intestinal Adenocarcinoma, Mucinous Type	FEMALE	G3	Stage IIIC	T4aN3aM0
TCGA-VQ-AA6J	15.5126	Stomach, Intestinal Adenocarcinoma, Not Otherwise Specified (NOS)	MALE	G3	Stage IIIB	T4aN2M0
TCGA-BR-6802	16.1283	Stomach, Adenocarcinoma, Not Otherwise Specified (NOS)	MALE	G3	Stage IIIA	T3N2M0
TCGA-CG-4469	14.8815	Stomach, Intestinal Adenocarcinoma, Not Otherwise Specified (NOS)	MALE	G3	Stage IV	T3N3M0
TCGA-D7-6527	14.54	Stomach, Intestinal Adenocarcinoma, Papillary Type	MALE	G2	Stage II	T2N1M0
TCGA-BR-8369	14.5678	Stomach, Adenocarcinoma, Not Otherwise Specified (NOS)	FEMALE	G3	Stage IIIB	T3N3aM0
TCGA-VQ-A8PE	13.8379	Stomach, Intestinal Adenocarcinoma, Tubular Type	MALE	G3	Stage IIIB	T3N3aM0
TCGA-RD-A8MW	11.8857	Stomach, Intestinal Adenocarcinoma, Not Otherwise Specified (NOS)	MALE	G3	Stage IIIB	T3N2M0
TCGA-CG-4475	11.8659		MALE	G3	Stage IIB	T3N1M0
TCGA-R5-A7ZF	16.5693	Stomach, Intestinal Adenocarcinoma, Tubular Type	FEMALE	G2	Stage IV	T4aN1M1
TCGA-FP-8099	15.9995	Stomach, Adenocarcinoma, Not Otherwise Specified (NOS)	MALE	G2	Stage IIA	T3N0MX
TCGA-BR-8679	17.4425	Stomach, Adenocarcinoma, Not Otherwise Specified (NOS)	FEMALE	G2	Stage IB	T2N0M0
TCGA-BR-4368	17.1105	Stomach, Adenocarcinoma, Not Otherwise Specified (NOS)	FEMALE	G3	Stage IV	T4N2M0
TCGA-CG-5734	11.1014	Stomach, Intestinal Adenocarcinoma, Not Otherwise Specified (NOS)	MALE	G3	Stage IIIA	T3N1M0
TCGA-BR-A4QL	12.9881	Stomach, Adenocarcinoma, Not Otherwise Specified (NOS)	FEMALE	G2	Stage IIIB	T3N3aM0
TCGA-CG-4301	15.2245	Stomach, Adenocarcinoma, Not Otherwise Specified (NOS)	FEMALE	G3	Stage IV	T4N1M1
TCGA-CG-4466	13.1367	Stomach, Intestinal Adenocarcinoma, Not Otherwise Specified (NOS)	FEMALE	G2	Stage IB	T2aN0M0
TCGA-BR-4366	12.4101	Stomach, Adenocarcinoma, Not Otherwise Specified (NOS)	MALE	G2		TXNXM0
TCGA-HF-7134	9.79943	Stomach, Intestinal Adenocarcinoma, Not Otherwise Specified (NOS)	MALE	G2	Stage IA	T1N0M0
TCGA-BR-4357	11.1184	Stomach, Adenocarcinoma, Not Otherwise Specified (NOS)	MALE	G2		T3NXMX
TCGA-VQ-A8DV	16.7083	Stomach, Intestinal Adenocarcinoma, Not Otherwise Specified (NOS)	MALE	G2	Stage IB	T2N0M0
TCGA-HU-A4H5	11.0017	Stomach, Intestinal Adenocarcinoma, Papillary Type	MALE	GX	Stage IB	T2N0M0
TCGA-VQ-AA6F	16.9924	Stomach, Intestinal Adenocarcinoma, Not Otherwise Specified (NOS)	MALE	G2	Stage IIB	T3N1M0
TCGA-VQ-A8PU	16.3456	Stomach, Intestinal Adenocarcinoma, Tubular Type	FEMALE	G3	Stage IIIA	T4aN1M0
TCGA-BR-8380	11.4975	Stomach, Adenocarcinoma, Not Otherwise Specified (NOS)	MALE	G3	Stage IIIC	T4aN3aM0
TCGA-VQ-AA6K	12.0851	Stomach Adenocarcinoma, Signet Ring Type	MALE	G3	Stage IIIC	T4aN3aM0
TCGA-D7-8572	14.8567	Stomach, Adenocarcinoma, Not Otherwise Specified (NOS)	MALE	G2	Stage IIB	T2N2M0
TCGA-RD-A8N9	10.7428	Stomach, Adenocarcinoma, Diffuse Type	FEMALE	G3	Stage II	T2N1M0
TCGA-RD-A7BW	11.9277	Stomach, Adenocarcinoma, Diffuse Type	FEMALE	G3	Stage IB	T2N0M0
TCGA-VQ-AA68	16.6718	Stomach, Intestinal Adenocarcinoma, Tubular Type	FEMALE	G2	Stage IIIC	T4aN3M0
TCGA-BR-8484	9.71315	Stomach, Adenocarcinoma, Not Otherwise Specified (NOS)	MALE	G2	Stage IIIA	T4aN1M0
TCGA-VQ-A94R	11.5393	Stomach, Intestinal Adenocarcinoma, Not Otherwise Specified (NOS)	MALE	G2		T4aN2M0
TCGA-CG-4477	13.5638	Stomach, Intestinal Adenocarcinoma, Not Otherwise Specified (NOS)	FEMALE	G3	Stage IB	T2aN0M0
TCGA-HJ-7597	15.4339	Stomach Adenocarcinoma, Signet Ring Type	FEMALE	G3	Stage IB	T2bN0MX
TCGA-BR-8366	18.1935	Stomach, Adenocarcinoma, Not Otherwise Specified (NOS)	FEMALE	G3	Stage IIA	T3N0M0
TCGA-HU-A4G9	11.3536	Stomach, Intestinal Adenocarcinoma, Tubular Type	FEMALE	G2	Stage IA	T1aN0M0
TCGA-FP-7998	12.6854	Stomach, Adenocarcinoma, Diffuse Type	MALE	G3	Stage IIIC	T4aN3aMX
TCGA-VQ-A94O	10.7375	Stomach, Intestinal Adenocarcinoma, Not Otherwise Specified (NOS)	MALE	G2	Stage IIIC	T4aN3M0
TCGA-VQ-A8PQ	14.8553	Stomach, Intestinal Adenocarcinoma, Tubular Type	FEMALE	G2	Stage IV	T4N1M1
TCGA-FP-7735	12.612	Stomach, Adenocarcinoma, Not Otherwise Specified (NOS)	MALE	G2	Stage IB	T2N0MX
TCGA-BR-6458	16.5466	Stomach, Adenocarcinoma, Not Otherwise Specified (NOS)	FEMALE	G3	Stage IIB	T3N1M0
TCGA-IN-A7NT	12.5183	Stomach, Adenocarcinoma, Not Otherwise Specified (NOS)	FEMALE	G3	Stage IIB	T3N1M0
TCGA-VQ-A8PC	14.3213	Stomach Adenocarcinoma, Signet Ring Type	MALE	G3	Stage IIIA	T3N1M0
TCGA-BR-7723	12.3	Stomach, Adenocarcinoma, Not Otherwise Specified (NOS)	MALE	G3	Stage IIIB	T3N3aM0
TCGA-BR-4294	9.94883	Stomach, Intestinal Adenocarcinoma, Tubular Type	MALE	G2		T2aNXM0
TCGA-CD-8524	19.6024	Stomach, Intestinal Adenocarcinoma, Not Otherwise Specified (NOS)	FEMALE	G3	Stage II	T3N0M0
TCGA-BR-7851	13.7637	Stomach, Intestinal Adenocarcinoma, Not Otherwise Specified (NOS)	MALE	G3	Stage IIB	T4aN0M0
TCGA-HU-A4GQ	11.6866	Stomach, Intestinal Adenocarcinoma, Tubular Type	MALE	G2	Stage IIIC	T4bN2M0
TCGA-MX-A666	13.6423	Stomach, Adenocarcinoma, Not Otherwise Specified (NOS)	MALE	G2	Stage IIA	T2NXMX
TCGA-BR-8591	7.91079	Stomach, Adenocarcinoma, Not Otherwise Specified (NOS)	MALE	G3	Stage IIIC	T4aN3aM0
TCGA-RD-A8N5	15.6552	Stomach, Intestinal Adenocarcinoma, Mucinous Type	MALE	G2	Stage IIIA	T3N1M0
TCGA-IN-A6RJ	13.6613	Stomach, Adenocarcinoma, Not Otherwise Specified (NOS)	MALE	G3	Stage IA	T1bN0M0
TCGA-VQ-A91Q	15.2768	Stomach, Intestinal Adenocarcinoma, Tubular Type	MALE	G3	Stage IV	T3N3M0
TCGA-D7-5577	9.48253	Stomach, Intestinal Adenocarcinoma, Tubular Type	FEMALE	G2	Stage IIIA	T2N3M0
TCGA-CG-4441	11.6001	Stomach, Intestinal Adenocarcinoma, Not Otherwise Specified (NOS)	MALE	G2	Stage IIIA	T2N2M0
TCGA-CD-8528	14.7643	Stomach, Adenocarcinoma, Not Otherwise Specified (NOS)	FEMALE	G3	Stage IIIA	T4N0M0
TCGA-BR-8682	10.5296	Stomach, Intestinal Adenocarcinoma, Mucinous Type	MALE	G3	Stage IIB	T4aN0M0
TCGA-BR-8590	14.6058	Stomach, Adenocarcinoma, Not Otherwise Specified (NOS)	MALE	G3	Stage IIIC	T4bN2M0
TCGA-VQ-AA64	12.6621	Stomach, Intestinal Adenocarcinoma, Not Otherwise Specified (NOS)	MALE	G2	Stage IIIB	T3N2M0
TCGA-CD-8531	11.3335	Stomach, Adenocarcinoma, Diffuse Type	FEMALE	G3	Stage IIIA	T3N1M0
TCGA-VQ-A8P3	14.7435	Stomach, Intestinal Adenocarcinoma, Tubular Type	MALE	G2	Stage IIIA	T4N1M0
TCGA-BR-8372	13.1616	Stomach, Adenocarcinoma, Not Otherwise Specified (NOS)	MALE	G3	Stage IIIC	T4bN3aM0
TCGA-VQ-A94T	11.5288	Stomach, Adenocarcinoma, Diffuse Type	MALE	G3	Stage IIIB	T3N2M0
TCGA-BR-4201	15.0884	Stomach, Adenocarcinoma, Not Otherwise Specified (NOS)	FEMALE	G1		T2aNXM0
TCGA-D7-A4Z0	14.7551	Stomach, Intestinal Adenocarcinoma, Mucinous Type	FEMALE	G3	Stage IIB	T2N2M0
TCGA-BR-8382	17.0991	Stomach, Adenocarcinoma, Not Otherwise Specified (NOS)	FEMALE	G3	Stage IIIC	T4bN3aM0
TCGA-BR-6710	8.65948	Stomach, Adenocarcinoma, Not Otherwise Specified (NOS)	MALE	G2	Stage IB	T2N0M0
TCGA-BR-8373	13.3024	Stomach, Intestinal Adenocarcinoma, Not Otherwise Specified (NOS)	FEMALE	G2	Stage IIIA	T4aN1M0
TCGA-D7-8570	11.075	Stomach, Intestinal Adenocarcinoma, Tubular Type	MALE	G3	Stage IIIB	T3N3aM0
TCGA-FP-8211	17.1076	Stomach, Adenocarcinoma, Not Otherwise Specified (NOS)	MALE	G2	Stage IIB	T3N1MX
TCGA-MX-A5UJ	11.2706	Stomach, Intestinal Adenocarcinoma, Tubular Type	FEMALE	G3	Stage IIIA	T3N2M0
TCGA-RD-A7BS	15.8862	Stomach, Adenocarcinoma, Diffuse Type	MALE	G3	Stage IIIA	T3N1M0
TCGA-BR-A4J5	12.8511	Stomach, Intestinal Adenocarcinoma, Mucinous Type	MALE	G3	Stage IIIA	T4aN1M0
TCGA-IN-7806	11.6261	Stomach, Adenocarcinoma, Diffuse Type	MALE	G3	Stage IIB	T3N1M0
TCGA-VQ-A8E3	16.2558	Stomach, Intestinal Adenocarcinoma, Not Otherwise Specified (NOS)	MALE	G3	Stage IIA	T3N0M0
TCGA-CD-A489	14.8495	Stomach, Adenocarcinoma, Diffuse Type	MALE	G3	Stage IIA	T3N0M0
TCGA-VQ-A91Z	10.6949	Stomach, Intestinal Adenocarcinoma, Tubular Type	FEMALE	G2	Stage IIIA	T3N1M0
TCGA-RD-A8N0	12.1797	Stomach, Adenocarcinoma, Diffuse Type	FEMALE	G3	Stage IIIB	T3N2M0
TCGA-VQ-A91X	10.261	Stomach, Intestinal Adenocarcinoma, Not Otherwise Specified (NOS)	MALE	G3	Stage IIIB	T3N2M0
TCGA-BR-6452	14.7234	Stomach, Adenocarcinoma, Not Otherwise Specified (NOS)	FEMALE	G3	Stage IIA	T3N0M0
TCGA-IN-A7NR	16.2833	Stomach, Adenocarcinoma, Not Otherwise Specified (NOS)	FEMALE	G3	Stage IV	T3N3M1
TCGA-BR-4363	13.6078	Stomach, Adenocarcinoma, Not Otherwise Specified (NOS)	FEMALE	G3		T3NXMX
TCGA-D7-A6EY	14.9617	Stomach, Intestinal Adenocarcinoma, Tubular Type	FEMALE	G3	Stage IIIB	T3N3aM0
TCGA-VQ-A8PP	13.997	Stomach, Intestinal Adenocarcinoma, Tubular Type	MALE	G2	Stage IV	T4N1M0
TCGA-CD-A48A	16.641	Stomach, Adenocarcinoma, Not Otherwise Specified (NOS)	MALE	G2	Stage IIA	T3N0M0
TCGA-CG-4442	18.4186	Stomach, Intestinal Adenocarcinoma, Not Otherwise Specified (NOS)	MALE	G3	Stage IB	T2N0M0
TCGA-IN-8663	17.0354	Stomach, Adenocarcinoma, Not Otherwise Specified (NOS)	MALE	G3	Stage IIB	T2N2M0
TCGA-CG-5719	15.2095	Stomach, Intestinal Adenocarcinoma, Not Otherwise Specified (NOS)	FEMALE	G1	Stage IV	T4N0M1
TCGA-F1-6874	11.6733	Stomach, Intestinal Adenocarcinoma, Not Otherwise Specified (NOS)	MALE	G3	Stage IB	T2N0M0
TCGA-CD-5804	12.733	Stomach, Adenocarcinoma, Not Otherwise Specified (NOS)	MALE	G2		T3N1M0
TCGA-CD-5798	15.5387	Stomach, Intestinal Adenocarcinoma, Mucinous Type	MALE	G2	Stage II	T3N0M0
TCGA-BR-8297	11.4181	Stomach, Adenocarcinoma, Diffuse Type	MALE	GX	Stage IIIC	T4bN3aM0
TCGA-FP-7916	14.0018	Stomach, Adenocarcinoma, Diffuse Type	MALE	G3	Stage IIIC	T4aN3aMX
TCGA-CD-A487	13.0532	Stomach, Adenocarcinoma, Diffuse Type	MALE	G3	Stage IIB	T3N1M0
TCGA-BR-A44T	12.3548	Stomach, Adenocarcinoma, Diffuse Type	FEMALE	G3	Stage IIA	T3N0M0
TCGA-IN-A6RN	14.0293	Stomach, Adenocarcinoma, Not Otherwise Specified (NOS)	FEMALE	G2	Stage IIA	T1bN2M0
TCGA-R5-A805	13.2985	Stomach, Intestinal Adenocarcinoma, Not Otherwise Specified (NOS)	MALE	G3	Stage IIIB	T3N2M0
TCGA-BR-4187	12.5462	Stomach, Adenocarcinoma, Not Otherwise Specified (NOS)	MALE	G3		TXNXM0
TCGA-HU-A4HD	12.3304	Stomach, Intestinal Adenocarcinoma, Tubular Type	MALE	G2	Stage IIIA	T3N2M0
TCGA-BR-7196	14.667	Stomach, Adenocarcinoma, Not Otherwise Specified (NOS)	MALE	G3	Stage IV	T3N3aM1
TCGA-CD-5803	15.3354	Stomach, Adenocarcinoma, Not Otherwise Specified (NOS)	FEMALE	G3	Stage II	T3N0M0
TCGA-D7-8574	12.0849	Stomach, Adenocarcinoma, Not Otherwise Specified (NOS)	MALE	G3	Stage IIIA	T2N3aM0
TCGA-HU-A4GX	6.49517	Stomach, Adenocarcinoma, Diffuse Type	FEMALE	G3	Stage IIIC	T4bN2M0
TCGA-CG-5718	10.8678	Stomach, Intestinal Adenocarcinoma, Not Otherwise Specified (NOS)	FEMALE	G2	Stage II	T2bN1M0
TCGA-BR-6457	12.2379	Stomach, Adenocarcinoma, Not Otherwise Specified (NOS)	MALE	G3	Stage IIA	T3N0M0
TCGA-BR-4371	11.9376	Stomach, Adenocarcinoma, Not Otherwise Specified (NOS)	FEMALE	G1		T2NXM0
TCGA-CD-8534	11.6163	Stomach, Adenocarcinoma, Diffuse Type	MALE	G3	Stage II	T3N0M0
TCGA-HU-8249	12.417	Stomach, Intestinal Adenocarcinoma, Tubular Type	MALE	G2	Stage IIIA	T3N2M0
TCGA-VQ-A8PX	11.9931	Stomach, Intestinal Adenocarcinoma, Not Otherwise Specified (NOS)	MALE	G2	Stage IA	T1N0M0
TCGA-BR-7957	13.9114	Stomach, Intestinal Adenocarcinoma, Not Otherwise Specified (NOS)	FEMALE	GX	Stage IV	T3N3aM1
TCGA-VQ-AA6D	9.83882	Stomach, Intestinal Adenocarcinoma, Tubular Type	FEMALE	G2	Stage IIIA	T4aN1M0
TCGA-SW-A7EB	13.9042	Stomach, Intestinal Adenocarcinoma, Mucinous Type	MALE	G2	Stage IIIA	T3N2M0
TCGA-BR-A4J9	13.7306	Stomach, Adenocarcinoma, Not Otherwise Specified (NOS)	MALE	G3	Stage IIA	T3N0M0
TCGA-BR-8361	13.1019	Stomach, Adenocarcinoma, Not Otherwise Specified (NOS)	FEMALE	G3	Stage IIIC	T4bN2M0
TCGA-VQ-A91D	16.4154	Stomach, Intestinal Adenocarcinoma, Not Otherwise Specified (NOS)	MALE	G2	Stage IIIC	T4bN2M0
TCGA-BR-8686	12.4681	Stomach, Intestinal Adenocarcinoma, Tubular Type	MALE	G3	Stage IIIB	T4bN1M0
TCGA-HU-8602	10.2015	Stomach, Adenocarcinoma, Diffuse Type	FEMALE	G3	Stage IIB	T4aN0M0
TCGA-BR-8058	10.9895	Stomach, Adenocarcinoma, Not Otherwise Specified (NOS)	FEMALE	G3	Stage IIIB	T4aN2M0
TCGA-IN-A6RL	15.5019	Stomach, Adenocarcinoma, Not Otherwise Specified (NOS)	MALE	G2		T2N1M0
TCGA-BR-6456	15.8181	Stomach, Adenocarcinoma, Not Otherwise Specified (NOS)	FEMALE	G2	Stage IIB	T3N1M0
TCGA-B7-A5TN	14.6048	Stomach, Adenocarcinoma, Not Otherwise Specified (NOS)	MALE	G2	Stage IIB	T4aNXM0
TCGA-IN-AB1V	13.5081	Stomach, Adenocarcinoma, Not Otherwise Specified (NOS)	MALE	G2	Stage IA	T1bN0M0
TCGA-D7-6528	15.1973	Stomach, Intestinal Adenocarcinoma, Tubular Type	FEMALE	G2	Stage IB	T2N0M0
TCGA-CG-4444	12.3708	Stomach, Adenocarcinoma, Diffuse Type	MALE	G3	Stage IIIA	T2bN2M0
TCGA-VQ-AA6G	13.0388	Stomach, Intestinal Adenocarcinoma, Not Otherwise Specified (NOS)	MALE	G2	Stage IIA	T3N0M0
TCGA-IN-7808	11.3786	Stomach, Adenocarcinoma, Diffuse Type	MALE	G3		T3N3M1
TCGA-FP-A9TM	13.9637	Stomach, Adenocarcinoma, Not Otherwise Specified (NOS)	MALE	G2		T1bN1M0
TCGA-VQ-A8PB	14.7862	Stomach, Intestinal Adenocarcinoma, Papillary Type	FEMALE	G2	Stage II	T3N0M0
TCGA-BR-6803	13.6945	Stomach, Adenocarcinoma, Diffuse Type	FEMALE	G3	Stage IIA	T3N0M0
TCGA-ZQ-A9CR	15.9218	Stomach, Intestinal Adenocarcinoma, Tubular Type	FEMALE	G3	Stage IIIC	T4aN3MX
TCGA-HU-8608	13.9374	Stomach, Adenocarcinoma, Diffuse Type	MALE	G3	Stage IIIB	T4aN2M0
TCGA-CD-8525	13.8384	Stomach, Intestinal Adenocarcinoma, Mucinous Type	FEMALE	G3	Stage IIIA	T3N1M0
TCGA-BR-7717	14.7672	Stomach, Adenocarcinoma, Not Otherwise Specified (NOS)	MALE	G2	Stage IV	T4N1M0
TCGA-CD-5801	10.2354	Stomach, Adenocarcinoma, Not Otherwise Specified (NOS)	MALE	G3	Stage IIIA	T3N1M0
TCGA-VQ-A91N	16.0063	Stomach, Intestinal Adenocarcinoma, Tubular Type	FEMALE	G2	Stage IV	T4N3M0
TCGA-BR-6454	12.5853	Stomach, Adenocarcinoma, Not Otherwise Specified (NOS)	MALE	G3	Stage IIA	T3N0M0
TCGA-BR-4279	12.2266	Stomach, Adenocarcinoma, Not Otherwise Specified (NOS)	MALE	G3	Stage II	T2aN1M0
TCGA-HU-A4GU	8.48578	Stomach, Adenocarcinoma, Diffuse Type	MALE	G3	Stage IIB	T3N1M0
TCGA-VQ-A91A	15.5143	Stomach, Intestinal Adenocarcinoma, Mucinous Type	MALE	G1	Stage IIIB	T3N3aM0
TCGA-FP-8209	12.4943	Stomach, Adenocarcinoma, Diffuse Type	MALE	G3	Stage IB	T2aN0M0
TCGA-D7-6526	14.966	Stomach, Intestinal Adenocarcinoma, Tubular Type	FEMALE	G2	Stage IIIA	T3N2M0
TCGA-CG-4443	11.9707	Stomach, Intestinal Adenocarcinoma, Not Otherwise Specified (NOS)	MALE	G2	Stage IA	T1N0M0
TCGA-BR-8371	14.5995	Stomach, Adenocarcinoma, Not Otherwise Specified (NOS)	MALE	G3	Stage IIIB	T3N3aM0
TCGA-IN-8462	16.2083	Stomach, Adenocarcinoma, Not Otherwise Specified (NOS)	MALE	G2	Stage IIB	T2N1M0
TCGA-CD-8533	11.5814	Stomach, Adenocarcinoma, Not Otherwise Specified (NOS)	MALE	G3	Stage II	T3N0M0
TCGA-IP-7968	17.8812	Stomach, Adenocarcinoma, Not Otherwise Specified (NOS)	MALE	G2	Stage IIIB	T3N2MX
TCGA-BR-4256	15.6399	Stomach, Adenocarcinoma, Not Otherwise Specified (NOS)	MALE	G2		TXN1M0
TCGA-D7-6521	13.4239	Stomach, Adenocarcinoma, Diffuse Type	MALE	G3		T2bN2M0
TCGA-VQ-A924	13.3264	Stomach, Intestinal Adenocarcinoma, Tubular Type	MALE	G2	Stage II	T3N0M0
TCGA-D7-5578	14.5725	Stomach, Intestinal Adenocarcinoma, Tubular Type	MALE	G3	Stage IIIA	T3N2M0
TCGA-D7-6524	15.0299	Stomach, Adenocarcinoma, Diffuse Type	MALE	G3	Stage II	T2N1M0
TCGA-BR-A4PF	15.4301	Stomach, Adenocarcinoma, Not Otherwise Specified (NOS)	MALE	G3	Stage IIIB	T4aN2M0
TCGA-D7-A748	13.651	Stomach, Adenocarcinoma, Diffuse Type	FEMALE	G3	Stage IV	T4aN3M1
TCGA-D7-8578	13.2292	Stomach, Adenocarcinoma, Not Otherwise Specified (NOS)	MALE	G2	Stage IB	T2N0M0
TCGA-VQ-A8DZ	15.4957	Stomach Adenocarcinoma, Signet Ring Type	MALE	G3	Stage IV	T4N3M1
TCGA-BR-8284	12.3851	Stomach, Intestinal Adenocarcinoma, Not Otherwise Specified (NOS)	FEMALE	G3	Stage IIIC	T4aN3aM0
TCGA-BR-6563	12.8191	Stomach, Adenocarcinoma, Not Otherwise Specified (NOS)	MALE	G3	Stage IIB	T3N1M0
TCGA-VQ-A91K	11.5458	Stomach, Intestinal Adenocarcinoma, Not Otherwise Specified (NOS)	MALE	G2	Stage IIIA	T3N1M0
TCGA-RD-A8N6	12.6382	Stomach, Intestinal Adenocarcinoma, Not Otherwise Specified (NOS)	FEMALE	G3	Stage IIIA	T2N2M0
TCGA-CG-4476	11.6671	Stomach, Adenocarcinoma, Diffuse Type	MALE	G3	Stage IIIC	T4bN3aM0
TCGA-B7-A5TI	14.3914	Stomach, Adenocarcinoma, Diffuse Type	MALE	G3	Stage IIIC	T4N3M0
TCGA-VQ-A923	10.2851	Stomach, Intestinal Adenocarcinoma, Tubular Type	MALE	G3	Stage IIIA	T3N1M0
TCGA-HU-A4H4	11.3077	Stomach, Intestinal Adenocarcinoma, Tubular Type	FEMALE	G3	Stage IIB	T2N2M0
TCGA-VQ-A8E2	11.7591	Stomach, Intestinal Adenocarcinoma, Tubular Type	MALE	G2	Stage IIIB	T3N2M0
TCGA-FP-A4BF	17.2459	Stomach Adenocarcinoma, Signet Ring Type	MALE	G3	Stage IIIA	T3N2M0
TCGA-CD-A486	13.6176	Stomach, Adenocarcinoma, Not Otherwise Specified (NOS)	MALE	G2	Stage IIA	T3N0M0
TCGA-D7-A6EV	13.051	Stomach, Adenocarcinoma, Not Otherwise Specified (NOS)	FEMALE	G3	Stage IIB	T2N2M0
TCGA-CD-8529	12.7849	Stomach, Intestinal Adenocarcinoma, Mucinous Type	MALE	G2	Stage IV	T4N0M1
TCGA-BR-8687	15.2374	Stomach, Adenocarcinoma, Not Otherwise Specified (NOS)	FEMALE	G3	Stage IIIC	T4bN2M0
TCGA-BR-4370	15.7302	Stomach, Adenocarcinoma, Not Otherwise Specified (NOS)	FEMALE	G2		TXNXM0
TCGA-CD-A4MH	8.0922	Stomach, Adenocarcinoma, Not Otherwise Specified (NOS)	FEMALE	G2	Stage IIA	T3N0M0
TCGA-BR-8365	14.7532	Stomach, Adenocarcinoma, Not Otherwise Specified (NOS)	FEMALE	G3	Stage IIA	T3N0M0
TCGA-BR-8486	12.5364	Stomach, Adenocarcinoma, Not Otherwise Specified (NOS)	FEMALE	G2	Stage IA	T1bN0M0
TCGA-BR-8677	16.7823	Stomach, Adenocarcinoma, Not Otherwise Specified (NOS)	FEMALE	G3	Stage IIIB	T3N3aM0
TCGA-BR-4361	11.4171	Stomach, Adenocarcinoma, Not Otherwise Specified (NOS)	FEMALE	G3	Stage IIIA	T4N0M0
TCGA-CG-5721	16.271	Stomach, Intestinal Adenocarcinoma, Not Otherwise Specified (NOS)	MALE	G3	Stage IV	T4N1M0
TCGA-RD-A8NB	13.7556	Stomach, Adenocarcinoma, Diffuse Type	FEMALE	G3	Stage IIIA	T3N1M0
TCGA-IN-A6RS	11.2008	Stomach, Adenocarcinoma, Not Otherwise Specified (NOS)	MALE	G2	Stage IA	T1bN0M0
TCGA-BR-7197	9.47639	Stomach, Adenocarcinoma, Not Otherwise Specified (NOS)	MALE	GX	Stage II	T3N0M0
TCGA-CG-4460	14.7708	Stomach, Intestinal Adenocarcinoma, Not Otherwise Specified (NOS)	FEMALE	G2	Stage IV	T4N1M1
TCGA-BR-8295	13.6877	Stomach, Adenocarcinoma, Not Otherwise Specified (NOS)	FEMALE	G3	Stage IIB	T4aN0M0
TCGA-BR-8485	11.6206	Stomach, Adenocarcinoma, Not Otherwise Specified (NOS)	FEMALE	G3	Stage IIIC	T4N3aM0
TCGA-BR-8680	14.1518	Stomach, Intestinal Adenocarcinoma, Tubular Type	MALE	G2	Stage IV	T4bN2M1
TCGA-VQ-A91S	15.2265	Stomach, Intestinal Adenocarcinoma, Tubular Type	MALE	GX	Stage IIIB	T4bN1M0
TCGA-VQ-A91E	14.6391	Stomach, Intestinal Adenocarcinoma, Tubular Type	FEMALE	G3	Stage IIIB	T4bN0M0
TCGA-D7-A747	12.7082	Stomach, Adenocarcinoma, Diffuse Type	MALE	G3	Stage IIB	T3N1M0
TCGA-HU-A4GD	13.853	Stomach, Intestinal Adenocarcinoma, Tubular Type	MALE	G3	Stage IIB	T3N1M0
TCGA-BR-8483	13.793	Stomach, Intestinal Adenocarcinoma, Not Otherwise Specified (NOS)	MALE	G2	Stage IIIA	T3N2M0
TCGA-HU-A4H6	14.6328	Stomach, Intestinal Adenocarcinoma, Tubular Type	FEMALE	G2	Stage IIIA	T3N2M0
TCGA-BR-8077	12.1987	Stomach, Intestinal Adenocarcinoma, Not Otherwise Specified (NOS)	FEMALE	G2	Stage IIIB	T4bN1M0
TCGA-F1-A448	13.5143	Stomach, Intestinal Adenocarcinoma, Mucinous Type	MALE	G3	Stage IIIB	T3N3bM0
TCGA-HU-A4GJ	11.3551	Stomach, Adenocarcinoma, Diffuse Type	FEMALE	G3	Stage IIIC	T4N3aM0
TCGA-BR-6801	10.463	Stomach, Adenocarcinoma, Not Otherwise Specified (NOS)	MALE	G2	Stage IIA	T3N0M0
TCGA-BR-8588	12.4281	Stomach, Adenocarcinoma, Not Otherwise Specified (NOS)	FEMALE	G3	Stage IIB	T4aN0M0
TCGA-BR-8296	14.6453	Stomach, Intestinal Adenocarcinoma, Not Otherwise Specified (NOS)	FEMALE	G3	Stage IIIC	T4bN2M0
TCGA-SW-A7EA	16.5292	Stomach, Adenocarcinoma, Diffuse Type	FEMALE	GX	Stage IB	T2N0M0
TCGA-F1-6177	9.67564	Stomach, Adenocarcinoma, Not Otherwise Specified (NOS)	MALE	G2	Stage I	T1bN1MX
TCGA-VQ-A8E0	11.259	Stomach, Intestinal Adenocarcinoma, Not Otherwise Specified (NOS)	MALE	G3	Stage IIIA	T3N2M0
TCGA-HU-A4GP	13.9075	Stomach, Adenocarcinoma, Diffuse Type	FEMALE	G2	Stage IIA	T2N1M0
TCGA-VQ-A91Y	13.7508	Stomach, Intestinal Adenocarcinoma, Tubular Type	MALE	G3	Stage IIIC	T4aN3bM0
TCGA-EQ-8122	16.3641	Stomach, Intestinal Adenocarcinoma, Not Otherwise Specified (NOS)	FEMALE	G3	Stage IIB	T3N1MX
TCGA-D7-A6F0	12.9024	Stomach, Intestinal Adenocarcinoma, Not Otherwise Specified (NOS)	FEMALE	G3	Stage IB	T2N0M0
TCGA-VQ-A8P5	15.2326	Stomach, Intestinal Adenocarcinoma, Not Otherwise Specified (NOS)	MALE	G3	Stage IIA	T3N0M0
TCGA-BR-6705	15.486	Stomach, Adenocarcinoma, Not Otherwise Specified (NOS)	FEMALE	G3	Stage IIIB	T3N3aM0
TCGA-D7-A6EX	17.5962	Stomach, Intestinal Adenocarcinoma, Tubular Type	FEMALE	G3	Stage IIIA	T3N2M0
TCGA-VQ-A925	15.6055	Stomach, Intestinal Adenocarcinoma, Tubular Type	MALE	G2	Stage IIIA	T3N2M0
TCGA-BR-4257	15.2625	Stomach, Adenocarcinoma, Not Otherwise Specified (NOS)	FEMALE	G2		TXNXM0
TCGA-MX-A5UG	12.6235	Stomach, Adenocarcinoma, Diffuse Type	MALE	G3	Stage IIIA	T3N1M0
TCGA-D7-6519	15.3368	Stomach, Adenocarcinoma, Diffuse Type	FEMALE	G3		T2N1M0
TCGA-CG-5726	10.2831	Stomach, Intestinal Adenocarcinoma, Not Otherwise Specified (NOS)	MALE	G2	Stage IA	T1N0M0
TCGA-BR-6565	14.1683	Stomach, Adenocarcinoma, Not Otherwise Specified (NOS)	MALE	G2	Stage IIB	T4aN0M0
TCGA-CD-8526	13.1048	Stomach, Intestinal Adenocarcinoma, Not Otherwise Specified (NOS)	FEMALE	G3	Stage IIIA	T3N1M0

## Sheet: Gender
Male	Female	p=0.075
12.7205	15.5338
14.1676	13.2277
9.86004	12.5998
16.6553	14.1268
18.0074	13.9467
14.9914	14.6599
13.6637	10.6228
17	15.8288
10.4842	9.27204
12.6717	17.3152
11.9121	12.6602
16.3566	17.2928
12.2674	15.8818
12.0979	15.2257
15.3914	13.5562
16.5893	12.3467
9.98465	14.4197
13.8855	11.7048
11.8667	14.9165
11.9953	11.197
15.7792	15.2313
12.9806	16.0204
11.5475	12.0009
12.9518	13.0172
15.8788	9.80742
12.7705	18.7922
13.661	11.8223
13.3633	14.2055
16.4225	12.8639
17.5725	12.1057
11.9842	16.5651
12.196	9.12231
13.214	12.3981
12.8447	11.9214
12.7227	12.5372
18.454	13.8119
13.0698	12.8975
10.6343	11.3017
11.5891	12.5008
10.3369	11.3704
12.086	14.655
14.726	10.1386
11.7351	13.0237
10.5093	12.4969
12.9052	14.6257
12.3809	14.5678
13.7343	16.5693
10.2856	17.4425
13.2845	17.1105
13.92	12.9881
15.8455	15.2245
11.191	13.1367
15.0529	16.3456
10.5806	10.7428
15.023	11.9277
16.782	16.6718
10.3338	13.5638
17.2254	15.4339
15.6463	18.1935
14.6514	11.3536
11.4257	14.8553
13.6153	16.5466
15.7734	12.5183
12.2836	19.6024
11.5093	9.48253
9.3196	14.7643
15.0659	11.3335
16.4185	15.0884
16.6488	14.7551
12.6278	17.0991
16.3772	13.3024
14.7732	11.2706
15.4454	10.6949
11.2745	12.1797
13.7489	14.7234
10.3974	16.2833
10.4008	13.6078
12.1118	14.9617
10.7922	15.2095
13.3801	12.3548
10.5587	14.0293
13.2725	15.3354
14.6036	6.49517
12.6332	10.8678
7.49517	11.9376
10.5723	13.9114
12.2007	9.83882
13.9625	13.1019
11.4791	10.2015
15.9127	10.9895
15.3933	15.8181
13.6954	15.1973
14.0384	14.7862
11.5761	13.6945
14.9762	15.9218
16.7412	13.8384
13.5641	16.0063
11.524	14.966
12.8694	13.651
15.2043	12.3851
16.3904	12.6382
10.3409	11.3077
15.5126	13.051
16.1283	15.2374
14.8815	15.7302
14.54	8.0922
13.8379	14.7532
11.8857	12.5364
11.8659	16.7823
15.9995	11.4171
11.1014	13.7556
12.4101	14.7708
9.79943	13.6877
11.1184	11.6206
16.7083	14.6391
11.0017	14.6328
16.9924	12.1987
11.4975	11.3551
12.0851	12.4281
14.8567	14.6453
9.71315	16.5292
11.5393	13.9075
12.6854	16.3641
10.7375	12.9024
12.612	15.486
14.3213	17.5962
12.3	15.2625
9.94883	15.3368
13.7637
11.6866
13.6423
7.91079
15.6552
13.6613
15.2768
11.6001
10.5296
14.6058
12.6621
14.7435
13.1616
11.5288
8.65948
11.075
17.1076
15.8862
12.8511
11.6261
16.2558
14.8495
10.261
13.997
16.641
18.4186
17.0354
11.6733
12.733
15.5387
11.4181
14.0018
13.0532
13.2985
12.5462
12.3304
14.667
12.0849
12.2379
11.6163
12.417
11.9931
13.9042
13.7306
16.4154
12.4681
15.5019
14.6048
13.5081
12.3708
13.0388
11.3786
13.9637
13.9374
14.7672
10.2354
12.5853
12.2266
8.48578
15.5143
12.4943
11.9707
14.5995
16.2083
11.5814
17.8812
15.6399
13.4239
13.3264
14.5725
15.0299
15.4301
13.2292
15.4957
12.8191
11.5458
11.6671
14.3914
10.2851
11.7591
17.2459
13.6176
12.7849
16.271
11.2008
9.47639
14.1518
15.2265
12.7082
13.853
13.793
13.5143
10.463
9.67564
11.259
13.7508
15.2326
15.6055
12.6235
10.2831
14.1683

## Sheet: Histological type
Intestinal	Diffuse	p=0.324
12.7205	18.0074
14.1676	14.6599
15.5338	15.3914
9.86004	11.9953
16.6553	12.9806
13.2277	11.5475
10.4842	12.9518
12.6717	13.661
15.7792	15.8818
15.8288	13.0698
17.3152	11.5891
17.2928	10.5093
15.8788	12.3809
13.3633	13.92
16.4225	17.2254
17.5725	15.6463
12.196	11.8223
13.214	14.2055
12.7227	14.7732
15.2257	12.1057
10.6343	12.5372
13.5562	12.8975
12.086	12.6332
13.7343	10.5723
10.2856	12.2007
14.4197	15.3933
13.2845	14.9762
11.191	13.5641
15.0529	11.524
10.5806	12.4969
11.7048	12.0851
15.023	10.7428
14.9165	11.9277
16.782	15.4339
10.3338	12.6854
15.2313	14.3213
11.4257	11.3335
15.7734	11.5288
12.2836	15.8862
13.0172	11.6261
11.5093	14.8495
9.3196	12.1797
15.0659	11.4181
16.6488	14.0018
9.80742	13.0532
16.3772	12.3548
15.4454	6.49517
12.8639	11.6163
10.3974	10.2015
10.7922	12.3708
13.3801	11.3786
10.5587	13.6945
9.12231	13.9374
11.9214	8.48578
14.6036	12.4943
7.49517	13.4239
13.9625	15.0299
15.9127	13.651
12.5008	15.4957
14.655	11.6671
10.1386	14.3914
12.8694	17.2459
15.2043	13.7556
10.3409	12.7082
14.6257	11.3551
15.5126	16.5292
14.8815	13.9075
14.54	12.6235
13.8379	15.3368
11.8857
16.5693
11.1014
13.1367
9.79943
16.7083
11.0017
16.9924
16.3456
16.6718
11.5393
13.5638
11.3536
10.7375
14.8553
9.94883
19.6024
13.7637
11.6866
15.6552
15.2768
9.48253
11.6001
10.5296
12.6621
14.7435
14.7551
13.3024
11.075
11.2706
12.8511
16.2558
10.6949
10.261
14.9617
13.997
18.4186
15.2095
11.6733
15.5387
13.2985
12.3304
10.8678
12.417
11.9931
13.9114
9.83882
13.9042
16.4154
12.4681
15.1973
13.0388
14.7862
15.9218
13.8384
16.0063
15.5143
14.966
11.9707
13.3264
14.5725
12.3851
11.5458
12.6382
10.2851
11.3077
11.7591
12.7849
16.271
14.7708
14.1518
15.2265
14.6391
13.853
13.793
14.6328
12.1987
13.5143
14.6453
11.259
13.7508
16.3641
12.9024
15.2326
17.5962
15.6055
10.2831
13.1048

## Sheet: Neoplasm histologic grade
G1+G2	G3	p=0.722
12.7205	18.0074
14.1676	14.9914
15.5338	13.2277
9.86004	17
16.6553	12.6717
13.6637	14.1268
12.5998	11.9121
10.4842	16.3566
12.2674	13.9467
15.7792	14.6599
15.8288	12.0979
17.3152	10.6228
12.6602	15.3914
15.8788	16.5893
11.9842	9.98465
13.214	13.8855
12.7227	11.8667
18.454	11.9953
10.6343	12.9806
13.5562	9.27204
12.086	11.5475
11.7351	12.9518
10.2856	17.2928
14.4197	12.7705
13.2845	13.661
13.92	13.3633
15.8455	15.8818
11.191	16.4225
10.5806	17.5725
15.023	12.196
14.9165	12.8447
16.0204	15.2257
12.2836	13.0698
13.0172	11.5891
16.4185	10.3369
16.3772	14.726
12.8639	10.5093
12.1118	12.9052
10.7922	12.3809
13.3801	12.3467
9.12231	13.7343
12.3981	15.0529
13.2725	11.7048
11.9214	11.197
14.6036	10.3338
7.49517	15.2313
13.9625	17.2254
12.5008	15.6463
11.5761	14.6514
11.3704	11.4257
10.1386	13.6153
12.8694	15.7734
15.2043	12.0009
10.3409	11.5093
14.54	9.3196
16.5693	15.0659
15.9995	16.6488
17.4425	12.6278
12.9881	9.80742
13.1367	18.7922
12.4101	11.8223
9.79943	14.2055
11.1184	14.7732
16.7083	15.4454
16.9924	11.2745
14.8567	13.7489
16.6718	10.3974
9.71315	12.1057
11.5393	16.5651
11.3536	10.4008
10.7375	10.5587
14.8553	12.5372
12.612	13.8119
9.94883	12.8975
11.6866	12.2007
13.6423	11.4791
15.6552	15.9127
9.48253	15.3933
11.6001	13.6954
12.6621	11.3017
14.7435	14.0384
15.0884	14.9762
8.65948	14.655
13.3024	16.7412
17.1076	13.5641
10.6949	11.524
13.997	13.0237
16.641	16.3904
15.2095	12.4969
12.733	14.6257
15.5387	15.5126
14.0293	16.1283
12.3304	14.8815
10.8678	14.5678
11.9376	13.8379
12.417	11.8857
11.9931	11.8659
9.83882	17.1105
13.9042	11.1014
16.4154	15.2245
15.5019	16.3456
15.8181	11.4975
14.6048	12.0851
13.5081	10.7428
15.1973	11.9277
13.0388	13.5638
13.9637	15.4339
14.7862	18.1935
14.7672	12.6854
16.0063	16.5466
15.5143	12.5183
14.966	14.3213
11.9707	12.3
16.2083	19.6024
17.8812	13.7637
15.6399	7.91079
13.3264	13.6613
13.2292	15.2768
11.5458	14.7643
11.7591	10.5296
13.6176	14.6058
12.7849	11.3335
15.7302	13.1616
8.0922	11.5288
12.5364	14.7551
11.2008	17.0991
14.7708	11.075
14.1518	11.2706
13.793	15.8862
14.6328	12.8511
12.1987	11.6261
10.463	16.2558
9.67564	14.8495
13.9075	12.1797
15.6055	10.261
15.2625	14.7234
10.2831	16.2833
14.1683	13.6078
	14.9617
	18.4186
	17.0354
	11.6733
	14.0018
	13.0532
	12.3548
	13.2985
	12.5462
	14.667
	15.3354
	12.0849
	6.49517
	12.2379
	11.6163
	13.7306
	13.1019
	12.4681
	10.2015
	10.9895
	12.3708
	11.3786
	13.6945
	15.9218
	13.9374
	13.8384
	10.2354
	12.5853
	12.2266
	8.48578
	12.4943
	14.5995
	11.5814
	13.4239
	14.5725
	15.0299
	15.4301
	13.651
	15.4957
	12.3851
	12.8191
	12.6382
	11.6671
	14.3914
	10.2851
	11.3077
	17.2459
	13.051
	15.2374
	14.7532
	16.7823
	11.4171
	16.271
	13.7556
	13.6877
	11.6206
	14.6391
	12.7082
	13.853
	13.5143
	11.3551
	12.4281
	14.6453
	11.259
	13.7508
	16.3641
	12.9024
	15.2326
	15.486
	17.5962
	12.6235
	15.3368
	13.1048

## Sheet: Pathological T
I/II	III/IV	p=0.018
12.7205	15.5338
14.1676	16.6553
9.86004	18.0074
12.2674	14.9914
16.5893	13.2277
9.98465	12.5998
11.8667	10.4842
15.8288	12.6717
12.9518	14.1268
11.9842	11.9121
18.454	16.3566
13.0698	13.9467
11.5891	14.6599
12.3809	12.0979
12.3467	10.6228
13.7343	15.3914
10.2856	13.8855
14.4197	11.9953
10.3338	15.7792
17.2254	12.9806
15.6463	9.27204
12.0009	17.3152
11.5093	11.5475
11.2745	12.6602
12.8639	17.2928
12.1118	15.8788
10.7922	12.7705
13.3801	13.661
12.3981	13.3633
11.9214	15.8818
13.8119	16.4225
11.4791	17.5725
12.5008	12.196
14.655	13.214
11.524	12.8447
15.2043	12.7227
10.3409	15.2257
14.54	10.6343
17.4425	13.5562
13.1367	10.3369
9.79943	12.086
16.7083	14.726
11.0017	11.7351
14.8567	10.5093
10.7428	12.9052
11.9277	13.2845
13.5638	13.92
15.4339	15.8455
11.3536	11.191
12.612	15.0529
9.94883	10.5806
13.6423	11.7048
13.6613	15.023
9.48253	14.9165
11.6001	11.197
15.0884	16.782
14.7551	15.2313
8.65948	16.0204
18.4186	14.6514
17.0354	11.4257
11.6733	15.7734
14.0293	12.2836
12.0849	13.0172
10.8678	9.3196
11.9376	15.0659
11.9931	16.4185
15.5019	16.6488
13.5081	12.6278
15.1973	9.80742
12.3708	16.3772
13.9637	18.7922
12.2266	11.8223
12.4943	14.2055
11.9707	14.7732
16.2083	15.4454
13.4239	13.7489
15.0299	10.3974
13.2292	12.1057
12.6382	16.5651
11.3077	10.4008
13.051	10.5587
12.5364	9.12231
11.2008	13.2725
16.5292	14.6036
9.67564	12.5372
13.9075	12.8975
12.9024	12.6332
15.3368	7.49517
10.2831	10.5723
	12.2007
	13.9625
	15.9127
	15.3933
	13.6954
	11.3017
	14.0384
	11.5761
	11.3704
	14.9762
	10.1386
	16.7412
	13.5641
	12.8694
	13.0237
	16.3904
	12.4969
	14.6257
	15.5126
	16.1283
	14.8815
	14.5678
	13.8379
	11.8857
	11.8659
	16.5693
	15.9995
	17.1105
	11.1014
	12.9881
	15.2245
	11.1184
	16.9924
	16.3456
	11.4975
	12.0851
	16.6718
	9.71315
	11.5393
	18.1935
	12.6854
	10.7375
	14.8553
	16.5466
	12.5183
	14.3213
	12.3
	19.6024
	13.7637
	11.6866
	7.91079
	15.6552
	15.2768
	14.7643
	10.5296
	14.6058
	12.6621
	11.3335
	14.7435
	13.1616
	11.5288
	17.0991
	13.3024
	11.075
	17.1076
	11.2706
	15.8862
	12.8511
	11.6261
	16.2558
	14.8495
	10.6949
	12.1797
	10.261
	14.7234
	16.2833
	13.6078
	14.9617
	13.997
	16.641
	15.2095
	12.733
	15.5387
	11.4181
	14.0018
	13.0532
	12.3548
	13.2985
	12.3304
	14.667
	15.3354
	6.49517
	12.2379
	11.6163
	12.417
	13.9114
	9.83882
	13.9042
	13.7306
	13.1019
	16.4154
	12.4681
	10.2015
	10.9895
	15.8181
	14.6048
	13.0388
	11.3786
	14.7862
	13.6945
	15.9218
	13.9374
	13.8384
	14.7672
	10.2354
	16.0063
	12.5853
	8.48578
	15.5143
	14.966
	14.5995
	11.5814
	17.8812
	13.3264
	14.5725
	15.4301
	13.651
	15.4957
	12.3851
	12.8191
	11.5458
	11.6671
	14.3914
	10.2851
	11.7591
	17.2459
	13.6176
	12.7849
	15.2374
	8.0922
	14.7532
	16.7823
	11.4171
	16.271
	13.7556
	9.47639
	14.7708
	13.6877
	11.6206
	14.1518
	15.2265
	14.6391
	12.7082
	13.853
	13.793
	14.6328
	12.1987
	13.5143
	11.3551
	10.463
	12.4281
	14.6453
	11.259
	13.7508
	16.3641
	15.2326
	15.486
	17.5962
	15.6055
	12.6235
	14.1683
	13.1048

## Sheet: Pathological N
N0	N1-3	p=0.0184
12.7205	14.1676
9.86004	16.6553
13.2277	18.0074
12.5998	14.9914
10.4842	13.6637
14.1268	17
12.2674	12.6717
13.9467	11.9121
10.6228	16.3566
15.3914	14.6599
11.5475	12.0979
13.661	16.5893
13.3633	9.98465
11.9842	13.8855
18.454	11.8667
11.5891	11.9953
13.5562	15.7792
11.7351	15.8288
12.3467	12.9806
10.2856	9.27204
10.3338	17.3152
15.6463	12.9518
14.6514	12.6602
15.7734	17.2928
12.0009	12.7705
9.80742	15.8818
11.2745	16.4225
10.4008	17.5725
12.1118	12.196
10.7922	13.214
9.12231	12.8447
11.9214	12.7227
14.6036	15.2257
11.4791	13.0698
15.3933	10.6343
14.0384	10.3369
11.5761	14.726
11.3704	10.5093
10.1386	12.9052
16.7412	12.3809
11.524	13.7343
15.2043	14.4197
13.0237	13.2845
15.9995	13.92
17.4425	15.8455
13.1367	11.191
9.79943	15.0529
16.7083	10.5806
11.0017	11.7048
11.9277	15.023
13.5638	14.9165
15.4339	11.197
18.1935	16.782
11.3536	15.2313
12.612	17.2254
19.6024	16.0204
13.7637	12.2836
13.6613	13.0172
14.7643	11.5093
10.5296	9.3196
8.65948	15.0659
16.2558	16.4185
14.8495	16.6488
14.7234	12.6278
16.641	16.3772
18.4186	18.7922
15.2095	11.8223
11.6733	14.2055
15.5387	14.7732
12.3548	15.4454
15.3354	13.7489
12.2379	12.8639
11.6163	12.1057
11.9931	16.5651
13.7306	13.3801
10.2015	10.5587
13.5081	12.3981
15.1973	13.2725
13.0388	12.5372
14.7862	13.8119
13.6945	12.8975
12.5853	7.49517
12.4943	10.5723
11.9707	12.2007
11.5814	13.9625
13.3264	15.9127
13.2292	13.6954
13.6176	11.3017
12.7849	12.5008
8.0922	14.9762
14.7532	14.655
12.5364	13.5641
11.4171	12.8694
11.2008	16.3904
9.47639	10.3409
13.6877	12.4969
14.6391	14.6257
10.463	15.5126
12.4281	16.1283
16.5292	14.8815
12.9024	14.54
15.2326	14.5678
10.2831	13.8379
14.1683	11.8857
	11.8659
	16.5693
	17.1105
	11.1014
	12.9881
	15.2245
	16.9924
	16.3456
	11.4975
	12.0851
	14.8567
	10.7428
	16.6718
	9.71315
	11.5393
	12.6854
	10.7375
	14.8553
	16.5466
	12.5183
	14.3213
	12.3
	11.6866
	7.91079
	15.6552
	15.2768
	9.48253
	11.6001
	14.6058
	12.6621
	11.3335
	14.7435
	13.1616
	11.5288
	14.7551
	17.0991
	13.3024
	11.075
	17.1076
	11.2706
	15.8862
	12.8511
	11.6261
	10.6949
	12.1797
	10.261
	16.2833
	14.9617
	13.997
	17.0354
	12.733
	11.4181
	14.0018
	13.0532
	14.0293
	13.2985
	12.3304
	14.667
	12.0849
	6.49517
	10.8678
	12.417
	13.9114
	9.83882
	13.9042
	13.1019
	16.4154
	12.4681
	10.9895
	15.5019
	15.8181
	12.3708
	11.3786
	13.9637
	15.9218
	13.9374
	13.8384
	14.7672
	10.2354
	16.0063
	12.2266
	8.48578
	15.5143
	14.966
	14.5995
	16.2083
	17.8812
	15.6399
	13.4239
	14.5725
	15.0299
	15.4301
	13.651
	15.4957
	12.3851
	12.8191
	11.5458
	12.6382
	11.6671
	14.3914
	10.2851
	11.3077
	11.7591
	17.2459
	13.051
	15.2374
	16.7823
	16.271
	13.7556
	14.7708
	11.6206
	14.1518
	15.2265
	12.7082
	13.853
	13.793
	14.6328
	12.1987
	13.5143
	11.3551
	14.6453
	9.67564
	11.259
	13.9075
	13.7508
	16.3641
	15.486
	17.5962
	15.6055
	12.6235
	15.3368
	13.1048

## Sheet: Pathological M
M0	M1	p=0.003
14.1676	18.0074
15.5338	12.6717
9.86004	15.7792
16.6553	17.2928
14.9914	12.7227
13.6637	14.726
13.2277	11.7048
17	16.782
12.5998	16.4185
10.4842	14.2055
14.1268	12.4969
11.9121	16.5693
16.3566	15.2245
12.2674	14.8553
13.9467	16.2833
14.6599	15.2095
12.0979	14.667
10.6228	13.9114
15.3914	11.3786
16.5893	13.651
9.98465	15.4957
13.8855	12.7849
11.8667	14.7708
11.9953	14.1518
15.8288
12.9806
9.27204
17.3152
11.5475
12.9518
12.6602
15.8788
12.7705
13.661
13.3633
15.8818
16.4225
17.5725
11.9842
12.196
13.214
12.8447
18.454
15.2257
13.0698
10.6343
11.5891
13.5562
10.3369
12.086
11.7351
10.5093
12.9052
12.3809
12.3467
13.7343
10.2856
14.4197
13.2845
13.92
15.8455
11.191
15.0529
10.5806
14.9165
11.197
10.3338
15.2313
17.2254
15.6463
16.0204
14.6514
11.4257
13.6153
15.7734
12.2836
12.0009
13.0172
11.5093
9.3196
15.0659
16.6488
12.6278
9.80742
16.3772
18.7922
11.8223
14.7732
15.4454
11.2745
13.7489
12.8639
10.3974
12.1057
16.5651
10.4008
10.7922
13.3801
10.5587
9.12231
12.3981
13.2725
11.9214
14.6036
12.5372
13.8119
12.8975
7.49517
10.5723
12.2007
13.9625
11.4791
15.9127
15.3933
13.6954
11.3017
14.0384
12.5008
11.5761
11.3704
14.655
10.1386
16.7412
13.5641
11.524
12.8694
15.2043
13.0237
16.3904
10.3409
14.6257
15.5126
16.1283
14.8815
14.54
14.5678
13.8379
11.8857
11.8659
17.4425
17.1105
11.1014
12.9881
13.1367
12.4101
9.79943
16.7083
11.0017
16.9924
16.3456
11.4975
12.0851
14.8567
10.7428
11.9277
16.6718
9.71315
11.5393
13.5638
18.1935
11.3536
10.7375
16.5466
12.5183
14.3213
12.3
9.94883
19.6024
13.7637
11.6866
7.91079
15.6552
13.6613
15.2768
9.48253
11.6001
14.7643
10.5296
14.6058
12.6621
11.3335
14.7435
13.1616
11.5288
15.0884
14.7551
17.0991
8.65948
13.3024
11.075
11.2706
15.8862
12.8511
11.6261
16.2558
14.8495
10.6949
12.1797
10.261
14.7234
14.9617
13.997
16.641
18.4186
17.0354
11.6733
12.733
15.5387
11.4181
13.0532
12.3548
14.0293
13.2985
12.5462
12.3304
15.3354
12.0849
6.49517
10.8678
12.2379
11.9376
11.6163
12.417
11.9931
9.83882
13.9042
13.7306
13.1019
16.4154
12.4681
10.2015
10.9895
15.5019
15.8181
14.6048
13.5081
15.1973
12.3708
13.0388
13.9637
14.7862
13.6945
13.9374
13.8384
14.7672
10.2354
16.0063
12.5853
12.2266
8.48578
15.5143
12.4943
14.966
11.9707
14.5995
16.2083
11.5814
15.6399
13.4239
13.3264
14.5725
15.0299
15.4301
13.2292
12.3851
12.8191
11.5458
12.6382
11.6671
14.3914
10.2851
11.3077
11.7591
17.2459
13.6176
13.051
15.2374
15.7302
8.0922
14.7532
12.5364
16.7823
11.4171
16.271
13.7556
11.2008
9.47639
13.6877
11.6206
15.2265
14.6391
12.7082
13.853
13.793
14.6328
12.1987
13.5143
11.3551
10.463
12.4281
14.6453
16.5292
11.259
13.9075
13.7508
12.9024
15.2326
15.486
17.5962
15.6055
15.2625
12.6235
15.3368
10.2831
14.1683
13.1048

## Sheet: Tumor stage
Stage I-II	Stage III-IV	p=0.0442
12.7205	15.5338
14.1676	16.6553
9.86004	18.0074
13.2277	14.9914
12.5998	12.6717
10.4842	14.6599
14.1268	13.8855
11.9121	11.9953
12.2674	15.7792
13.9467	15.8288
12.0979	12.9806
10.6228	9.27204
15.3914	17.3152
16.5893	12.9518
9.98465	17.2928
11.8667	12.7705
11.5475	15.8818
12.6602	16.4225
15.8788	17.5725
13.661	12.196
13.3633	12.8447
11.9842	12.7227
13.214	15.2257
18.454	10.6343
13.0698	10.3369
11.5891	14.726
13.5562	10.5093
11.7351	13.2845
12.9052	13.92
12.3809	11.191
12.3467	15.0529
13.7343	10.5806
10.2856	11.7048
14.4197	15.023
15.8455	14.9165
10.3338	11.197
15.6463	16.782
15.7734	15.2313
12.0009	17.2254
9.80742	16.0204
14.7732	14.6514
11.2745	11.4257
12.8639	12.2836
10.3974	13.0172
12.1057	11.5093
16.5651	9.3196
10.4008	15.0659
12.1118	16.4185
10.7922	16.6488
13.3801	12.6278
9.12231	16.3772
11.9214	18.7922
14.6036	11.8223
13.8119	14.2055
10.5723	15.4454
11.4791	13.7489
15.3933	10.5587
14.0384	12.3981
12.5008	13.2725
11.5761	12.5372
11.3704	12.8975
14.655	7.49517
10.1386	12.2007
16.7412	13.9625
11.524	15.9127
15.2043	13.6954
13.0237	11.3017
16.3904	14.9762
10.3409	13.5641
14.54	12.8694
11.8659	12.4969
15.9995	14.6257
17.4425	15.5126
13.1367	16.1283
9.79943	14.8815
16.7083	14.5678
11.0017	13.8379
16.9924	11.8857
14.8567	16.5693
10.7428	17.1105
11.9277	11.1014
13.5638	12.9881
15.4339	15.2245
18.1935	16.3456
11.3536	11.4975
12.612	12.0851
16.5466	16.6718
12.5183	9.71315
19.6024	12.6854
13.7637	10.7375
13.6423	14.8553
13.6613	14.3213
10.5296	12.3
14.7551	11.6866
8.65948	7.91079
17.1076	15.6552
11.6261	15.2768
16.2558	9.48253
14.8495	11.6001
14.7234	14.7643
16.641	14.6058
18.4186	12.6621
17.0354	11.3335
11.6733	14.7435
15.5387	13.1616
13.0532	11.5288
12.3548	17.0991
14.0293	13.3024
15.3354	11.075
10.8678	11.2706
12.2379	15.8862
11.6163	12.8511
11.9931	10.6949
13.7306	12.1797
10.2015	10.261
15.8181	16.2833
14.6048	14.9617
13.5081	13.997
15.1973	15.2095
13.0388	11.4181
14.7862	14.0018
13.6945	13.2985
12.5853	12.3304
12.2266	14.667
8.48578	12.0849
12.4943	6.49517
11.9707	12.417
16.2083	13.9114
11.5814	9.83882
13.3264	13.9042
15.0299	13.1019
13.2292	16.4154
12.8191	12.4681
11.3077	10.9895
13.6176	12.3708
13.051	15.9218
8.0922	13.9374
14.7532	13.8384
12.5364	14.7672
11.2008	10.2354
9.47639	16.0063
13.6877	15.5143
12.7082	14.966
13.853	14.5995
10.463	17.8812
12.4281	14.5725
16.5292	15.4301
9.67564	13.651
13.9075	15.4957
16.3641	12.3851
12.9024	11.5458
15.2326	12.6382
10.2831	11.6671
14.1683	14.3914
	10.2851
	11.7591
	17.2459
	12.7849
	15.2374
	16.7823
	11.4171
	16.271
	13.7556
	14.7708
	11.6206
	14.1518
	15.2265
	14.6391
	13.793
	14.6328
	12.1987
	13.5143
	11.3551
	14.6453
	11.259
	13.7508
	15.486
	17.5962
	15.6055
	12.6235
	13.1048
