# Supplementary material for: Long Non-coding RNA LINC00941 as a Potential Biomarker Promotes the Proliferation and Metastasis of Gastric Cancer
Source: Front Genet. 2019 Jan 22;10:5. doi: 10.3389/fgene.2019.00005 (PMC6349697; doi:10.3389/fgene.2019.00005)
Supplement: Supplementary file 5 [file Table_5.xlsx]

## Sheet: Sheet7
Table S5.Dysregulated coding genes in GC samples
ENSEMBL_ID	Gene_Symbol	Fold_change	P-value
ENSG00000142552	RCN3	1.02589	3.39206e-05
ENSG00000183682	BMP8A	2.06248	2.07761e-12
ENSG00000137868	STRA6	3.77192	7.36993e-14
ENSG00000140937	CDH11	1.33021	5.21134e-06
ENSG00000164932	CTHRC1	3.29396	6.66466e-16
ENSG00000099953	MMP11	3.5498	1.40468e-15
ENSG00000261732	AL031708.1	1.22505	2.59487e-05
ENSG00000163331	DAPL1	-1.66887	0.0368982
ENSG00000141756	FKBP10	1.36072	3.53849e-06
ENSG00000168913	ENHO	-1.92707	1.75211e-05
ENSG00000145040	UCN2	3.02113	3.09382e-07
ENSG00000261456	TUBB8	1.22035	0.00186308
ENSG00000183844	FAM3B	-1.73405	0.000141995
ENSG00000005243	COPZ2	-1.35756	5.87086e-06
ENSG00000072210	ALDH3A2	-1.0064	5.53957e-08
ENSG00000179698	WDR97	1.06795	0.000611948
ENSG00000106683	LIMK1	1.1001	2.68484e-12
ENSG00000113739	STC2	1.48773	1.15581e-07
ENSG00000110427	KIAA1549L	1.01907	0.00542512
ENSG00000117586	TNFSF4	1.31329	7.25207e-06
ENSG00000162849	KIF26B	2.42412	4.40209e-13
ENSG00000124225	PMEPA1	1.77803	3.59726e-10
ENSG00000169385	RNASE2	1.66013	4.27913e-06
ENSG00000164465	DCBLD1	1.19029	4.7584e-12
ENSG00000187959	CPSF4L	1.05872	0.00472072
ENSG00000135362	PRR5L	1.25131	5.19984e-07
ENSG00000163359	COL6A3	1.11621	0.000491321
ENSG00000091879	ANGPT2	1.54316	4.69859e-12
ENSG00000184937	WT1	2.73134	4.91035e-05
ENSG00000149380	P4HA3	2.12264	5.13322e-12
ENSG00000148848	ADAM12	3.37118	1.82392e-15
ENSG00000171617	ENC1	2.21434	2.89217e-14
ENSG00000146674	IGFBP3	1.25969	9.38989e-07
ENSG00000006327	TNFRSF12A	1.29488	2.43987e-07
ENSG00000086717	PPEF1	1.73975	2.61552e-05
ENSG00000198108	CHSY3	1.33236	8.89852e-09
ENSG00000011422	PLAUR	1.45379	9.24385e-06
ENSG00000133466	C1QTNF6	1.88245	6.37705e-16
ENSG00000105989	WNT2	4.39784	1.52338e-14
ENSG00000112655	PTK7	1.37913	6.74472e-07
ENSG00000188483	IER5L	1.35144	7.38612e-10
ENSG00000118785	SPP1	3.16384	2.03803e-10
ENSG00000101198	NKAIN4	1.69727	0.00570089
ENSG00000172061	LRRC15	1.61088	7.99497e-05
ENSG00000134013	LOXL2	1.49048	7.81595e-10
ENSG00000134668	SPOCD1	2.09267	2.84001e-09
ENSG00000011201	ANOS1	1.30828	7.69138e-06
ENSG00000060718	COL11A1	5.11712	2.80246e-13
ENSG00000204262	COL5A2	1.8789	6.52139e-12
ENSG00000168542	COL3A1	2.00117	1.87799e-10
ENSG00000151388	ADAMTS12	3.07888	1.50219e-14
ENSG00000248329	APELA	2.89176	3.06009e-08
ENSG00000113140	SPARC	1.31274	1.81742e-08
ENSG00000132000	PODNL1	1.30739	6.62109e-07
ENSG00000187498	COL4A1	1.51854	2.37069e-07
ENSG00000130948	HSD17B3	1.13581	0.000611914
ENSG00000176887	SOX11	2.17915	0.00023568
ENSG00000203805	PLPP4	1.08426	0.0200651
ENSG00000095752	IL11	3.46597	3.42135e-12
ENSG00000101825	MXRA5	1.52803	2.15828e-09
ENSG00000138316	ADAMTS14	2.43368	1.32529e-15
ENSG00000182492	BGN	2.34452	3.07646e-13
ENSG00000128567	PODXL	1.2807	2.09577e-11
ENSG00000078098	FAP	2.69732	3.59996e-12
ENSG00000168487	BMP1	1.15084	2.3402e-11
ENSG00000111799	COL12A1	1.43174	3.63171e-06
ENSG00000106366	SERPINE1	1.71366	1.12223e-07
ENSG00000137745	MMP13	3.41929	1.02416e-09
ENSG00000157766	ACAN	3.70231	2.89436e-15
ENSG00000214954	LRRC69	1.08945	3.41775e-06
ENSG00000147003	CLTRN	-1.13301	5.67469e-06
ENSG00000102128	RAB40AL	1.5478	2.06512e-06
ENSG00000154096	THY1	1.63201	1.58727e-08
ENSG00000196177	ACADSB	-1.01744	7.4702e-10
ENSG00000168334	XIRP1	3.0804	2.19014e-08
ENSG00000136378	ADAMTS7	1.23526	7.78313e-08
ENSG00000115363	EVA1A	2.02764	6.52008e-10
ENSG00000159261	CLDN14	2.01018	6.68262e-07
ENSG00000125657	TNFSF9	1.22212	0.00107457
ENSG00000137878	GCOM1	-1.7871	2.63694e-08
ENSG00000137573	SULF1	2.00232	1.78878e-09
ENSG00000164694	FNDC1	3.15189	1.94502e-10
ENSG00000164692	COL1A2	1.7819	2.38299e-09
ENSG00000130635	COL5A1	1.50313	1.03805e-06
ENSG00000159216	RUNX1	1.78879	2.174e-13
ENSG00000131389	SLC6A6	1.10534	1.95427e-09
ENSG00000122641	INHBA	3.53741	5.35573e-15
ENSG00000168824	NSG1	-2.15478	1.44859e-09
ENSG00000038427	VCAN	1.70815	1.01043e-08
ENSG00000124875	CXCL6	2.94122	1.02706e-07
ENSG00000162745	OLFML2B	1.81412	2.80459e-08
ENSG00000169067	ACTBL2	2.77841	5.8144e-08
ENSG00000123500	COL10A1	5.89226	7.49561e-16
ENSG00000163673	DCLK3	2.59117	2.58685e-13
ENSG00000117122	MFAP2	1.83292	3.2732e-09
ENSG00000130720	FIBCD1	2.12464	0.000206107
ENSG00000113083	LOX	1.20699	3.13921e-08
ENSG00000204767	INSYN2B	1.48446	4.70107e-06
ENSG00000155886	SLC24A2	1.1616	0.00443782
ENSG00000119711	ALDH6A1	-1.165	1.57487e-13
ENSG00000103888	CEMIP	3.30491	8.27607e-13
ENSG00000181378	CFAP65	1.03692	0.00169339
ENSG00000149257	SERPINH1	1.36163	1.71273e-12
ENSG00000188611	ASAH2	-1.87488	0.00378651
ENSG00000087303	NID2	1.06685	0.00398584
ENSG00000087116	ADAMTS2	2.38657	2.69255e-13
ENSG00000104415	WISP1	1.88382	2.21287e-05
ENSG00000108821	COL1A1	2.94756	1.15041e-14
ENSG00000222047	C10orf55	1.09887	6.28255e-05
ENSG00000170373	CST1	7.14778	4.09592e-16
ENSG00000114270	COL7A1	1.98844	7.187e-08
ENSG00000144810	COL8A1	1.53751	1.12777e-05
ENSG00000188064	WNT7B	3.4656	6.49963e-07
ENSG00000187730	GABRD	2.92729	1.33739e-16
ENSG00000171722	SPATA46	1.21738	0.000132042
ENSG00000122861	PLAU	1.79284	1.41092e-12
ENSG00000128342	LIF	2.16759	9.67992e-13
ENSG00000137809	ITGA11	1.4983	3.63893e-07
ENSG00000225614	ZNF469	2.43945	4.1202e-13
ENSG00000196611	MMP1	3.19213	1.89672e-06
ENSG00000177202	SPACA4	1.29389	0.00743673
ENSG00000186340	THBS2	2.08669	1.74336e-08
ENSG00000086991	NOX4	2.14291	5.9329e-09
