# Supplementary material for: Long Non-coding RNA LINC00941 as a Potential Biomarker Promotes the Proliferation and Metastasis of Gastric Cancer
Source: Front Genet. 2019 Jan 22;10:5. doi: 10.3389/fgene.2019.00005 (PMC6349697; doi:10.3389/fgene.2019.00005)
Supplement: Supplementary file 6 [file Table_6.xlsx]

## Sheet: LINC00941_DEM_1
Table S6.LINC00941 co-expression modules identified by WGCNA
ENSEMBL_ID	Gene_Symbol	module
ENSG00000127564	PKMYT1	blue
ENSG00000176928	GCNT4	blue
ENSG00000196296	ATP2A1	blue
ENSG00000109805	NCAPG	blue
ENSG00000118094	TREH	blue
ENSG00000172345	STARD5	blue
ENSG00000175894	TSPEAR	blue
ENSG00000149927	DOC2A	blue
ENSG00000179165	PXT1	blue
ENSG00000175643	RMI2	blue
ENSG00000085999	RAD54L	blue
ENSG00000151632	AKR1C2	blue
ENSG00000170959	DCDC1	blue
ENSG00000006377	DLX6	blue
ENSG00000176383	B3GNT4	blue
ENSG00000165732	DDX21	blue
ENSG00000138658	ZGRF1	blue
ENSG00000161996	WDR90	blue
ENSG00000160949	TONSL	blue
ENSG00000167807	CTD-2369P2.10	blue
ENSG00000148200	NR6A1	blue
ENSG00000106853	PTGR1	blue
ENSG00000138778	CENPE	blue
ENSG00000143409	MINDY1	blue
ENSG00000117650	NEK2	blue
ENSG00000196950	SLC39A10	blue
ENSG00000275379	HIST1H3I	blue
ENSG00000168078	PBK	blue
ENSG00000064655	EYA2	blue
ENSG00000187134	AKR1C1	blue
ENSG00000235173	HGH1	blue
ENSG00000157999	ANKRD61	blue
ENSG00000139618	BRCA2	blue
ENSG00000215187	FAM166B	blue
ENSG00000122483	CCDC18	blue
ENSG00000164934	DCAF13	blue
ENSG00000272442	RP11-444E17.6	blue
ENSG00000126787	DLGAP5	blue
ENSG00000180198	RCC1	blue
ENSG00000168032	ENTPD3	blue
ENSG00000112742	TTK	blue
ENSG00000151224	MAT1A	blue
ENSG00000155530	LRGUK	blue
ENSG00000158815	FGF17	blue
ENSG00000163467	TSACC	blue
ENSG00000174514	MFSD4A	blue
ENSG00000101224	CDC25B	blue
ENSG00000198429	ZNF69	blue
ENSG00000197905	TEAD4	blue
ENSG00000263155	MYZAP	blue
ENSG00000197355	UAP1L1	blue
ENSG00000120149	MSX2	blue
ENSG00000253729	PRKDC	blue
ENSG00000188610	FAM72B	blue
ENSG00000067048	DDX3Y	blue
ENSG00000131747	TOP2A	blue
ENSG00000154839	SKA1	blue
ENSG00000136492	BRIP1	blue
ENSG00000146263	MMS22L	blue
ENSG00000215784	FAM72D	blue
ENSG00000024526	DEPDC1	blue
ENSG00000162782	TDRD5	blue
ENSG00000105011	ASF1B	blue
ENSG00000051341	POLQ	blue
ENSG00000149636	DSN1	blue
ENSG00000115163	CENPA	blue
ENSG00000149554	CHEK1	blue
ENSG00000165837	ERICH6B	blue
ENSG00000073792	IGF2BP2	blue
ENSG00000100867	DHRS2	blue
ENSG00000159184	HOXB13	blue
ENSG00000094804	CDC6	blue
ENSG00000134940	ACRV1	blue
ENSG00000117724	CENPF	blue
ENSG00000124762	CDKN1A	blue
ENSG00000109265	KIAA1211	blue
ENSG00000154620	TMSB4Y	blue
ENSG00000079462	PAFAH1B3	blue
ENSG00000167772	ANGPTL4	blue
ENSG00000188368	PRR19	blue
ENSG00000183150	GPR19	blue
ENSG00000196550	FAM72A	blue
ENSG00000278023	RDM1	blue
ENSG00000183914	DNAH2	blue
ENSG00000093009	CDC45	blue
ENSG00000088325	TPX2	blue
ENSG00000274267	HIST1H3B	blue
ENSG00000228727	SAPCD1	blue
ENSG00000276903	HIST1H2AL	blue
ENSG00000065600	TMEM206	blue
ENSG00000162433	AK4	blue
ENSG00000186790	FOXE3	blue
ENSG00000181418	DDN	blue
ENSG00000176208	ATAD5	blue
ENSG00000184661	CDCA2	blue
ENSG00000119285	HEATR1	blue
ENSG00000075702	WDR62	blue
ENSG00000197748	CFAP43	blue
ENSG00000188211	NCR3LG1	blue
ENSG00000205869	KRTAP5-1	blue
ENSG00000166845	C18orf54	blue
ENSG00000005469	CROT	blue
ENSG00000154723	ATP5J	blue
ENSG00000187741	FANCA	blue
ENSG00000112578	BYSL	blue
ENSG00000105486	LIG1	blue
ENSG00000139433	GLTP	blue
ENSG00000160868	CYP3A4	blue
ENSG00000183765	CHEK2	blue
ENSG00000140527	WDR93	blue
ENSG00000140450	ARRDC4	blue
ENSG00000154920	EME1	blue
ENSG00000165490	DDIAS	blue
ENSG00000080986	NDC80	blue
ENSG00000165272	AQP3	blue
ENSG00000153044	CENPH	blue
ENSG00000158286	RNF207	blue
ENSG00000107902	LHPP	blue
ENSG00000109881	CCDC34	blue
ENSG00000012817	KDM5D	blue
ENSG00000183172	SMDT1	blue
ENSG00000168496	FEN1	blue
ENSG00000188039	NWD1	blue
ENSG00000136943	CTSV	blue
ENSG00000165795	NDRG2	blue
ENSG00000138346	DNA2	blue
ENSG00000120526	NUDCD1	blue
ENSG00000176619	LMNB2	blue
ENSG00000005073	HOXA11	blue
ENSG00000179051	RCC2	blue
ENSG00000114554	PLXNA1	blue
ENSG00000137673	MMP7	blue
ENSG00000161888	SPC24	blue
ENSG00000159217	IGF2BP1	blue
ENSG00000164411	GJB7	blue
ENSG00000006634	DBF4	blue
ENSG00000165905	LARGE2	blue
ENSG00000139734	DIAPH3	blue
ENSG00000276368	HIST1H2AJ	blue
ENSG00000166851	PLK1	blue
ENSG00000178295	GEN1	blue
ENSG00000005801	ZNF195	blue
ENSG00000135740	SLC9A5	blue
ENSG00000091127	PUS7	blue
ENSG00000075218	GTSE1	blue
ENSG00000100479	POLE2	blue
ENSG00000213186	TRIM59	blue
ENSG00000119915	ELOVL3	blue
ENSG00000171989	LDHAL6B	blue
ENSG00000177192	PUS1	blue
ENSG00000133119	RFC3	blue
ENSG00000130829	DUSP9	blue
ENSG00000137267	TUBB2A	blue
ENSG00000084774	CAD	blue
ENSG00000122952	ZWINT	blue
ENSG00000102854	MSLN	blue
ENSG00000162063	CCNF	blue
ENSG00000189057	FAM111B	blue
ENSG00000035499	DEPDC1B	blue
ENSG00000167771	RCOR2	blue
ENSG00000134222	PSRC1	blue
ENSG00000186352	ANKRD37	blue
ENSG00000196793	ZNF239	blue
ENSG00000196584	XRCC2	blue
ENSG00000185686	PRAME	blue
ENSG00000167747	C19orf48	blue
ENSG00000171848	RRM2	blue
ENSG00000269881	AC004754.3	blue
ENSG00000117054	ACADM	blue
ENSG00000121310	ECHDC2	blue
ENSG00000121552	CSTA	blue
ENSG00000011332	DPF1	blue
ENSG00000058804	NDC1	blue
ENSG00000101104	PABPC1L	blue
ENSG00000100473	COCH	blue
ENSG00000124571	XPO5	blue
ENSG00000138134	STAMBPL1	blue
ENSG00000146918	NCAPG2	blue
ENSG00000123219	CENPK	blue
ENSG00000278705	HIST1H4B	blue
ENSG00000243449	C4orf48	blue
ENSG00000163121	NEURL3	blue
ENSG00000010292	NCAPD2	blue
ENSG00000124766	SOX4	blue
ENSG00000163507	KIAA1524	blue
ENSG00000052749	RRP12	blue
ENSG00000142609	CFAP74	blue
ENSG00000066279	ASPM	blue
ENSG00000179603	GRM8	blue
ENSG00000117399	CDC20	blue
ENSG00000183878	UTY	blue
ENSG00000166508	MCM7	blue
ENSG00000183763	TRAIP	blue
ENSG00000090889	KIF4A	blue
ENSG00000013810	TACC3	blue
ENSG00000139354	GAS2L3	blue
ENSG00000136231	IGF2BP3	blue
ENSG00000068489	PRR11	blue
ENSG00000273154	RP4-583P15.15	blue
ENSG00000197472	ZNF695	blue
ENSG00000057468	MSH4	blue
ENSG00000062822	POLD1	blue
ENSG00000167646	DNAAF3	blue
ENSG00000128641	MYO1B	blue
ENSG00000165661	QSOX2	blue
ENSG00000174808	BTC	blue
ENSG00000169174	PCSK9	blue
ENSG00000178795	GDPD4	blue
ENSG00000164342	TLR3	blue
ENSG00000198720	ANKRD13B	blue
ENSG00000129991	TNNI3	blue
ENSG00000142731	PLK4	blue
ENSG00000175662	TOM1L2	blue
ENSG00000095739	BAMBI	blue
ENSG00000109674	NEIL3	blue
ENSG00000166897	ELFN2	blue
ENSG00000148773	MKI67	blue
ENSG00000158402	CDC25C	blue
ENSG00000162814	SPATA17	blue
ENSG00000164109	MAD2L1	blue
ENSG00000186714	CCDC73	blue
ENSG00000135476	ESPL1	blue
ENSG00000131650	KREMEN2	blue
ENSG00000180878	C11orf42	blue
ENSG00000119969	HELLS	blue
ENSG00000170231	FABP6	blue
ENSG00000162461	SLC25A34	blue
ENSG00000120685	PROSER1	blue
ENSG00000168993	CPLX1	blue
ENSG00000132436	FIGNL1	blue
ENSG00000104356	POP1	blue
ENSG00000097046	CDC7	blue
ENSG00000197299	BLM	blue
ENSG00000105173	CCNE1	blue
ENSG00000123485	HJURP	blue
ENSG00000113810	SMC4	blue
ENSG00000101057	MYBL2	blue
ENSG00000185130	HIST1H2BL	blue
ENSG00000171365	CLCN5	blue
ENSG00000149926	FAM57B	blue
ENSG00000136122	BORA	blue
ENSG00000142945	KIF2C	blue
ENSG00000140525	FANCI	blue
ENSG00000213937	CLDN9	blue
ENSG00000125207	PIWIL1	blue
ENSG00000258674	CTC-260F20.3	blue
ENSG00000163918	RFC4	blue
ENSG00000235863	B3GALT4	blue
ENSG00000165923	AGBL2	blue
ENSG00000188157	AGRN	blue
ENSG00000197275	RAD54B	blue
ENSG00000137812	KNL1	blue
ENSG00000145386	CCNA2	blue
ENSG00000129474	AJUBA	blue
ENSG00000187510	PLEKHG7	blue
ENSG00000276043	UHRF1	blue
ENSG00000105261	OVOL3	blue
ENSG00000189221	MAOA	blue
ENSG00000159259	CHAF1B	blue
ENSG00000067836	ROGDI	blue
ENSG00000071539	TRIP13	blue
ENSG00000101255	TRIB3	blue
ENSG00000149948	HMGA2	blue
ENSG00000102387	TAF7L	blue
ENSG00000129173	E2F8	blue
ENSG00000007968	E2F2	blue
ENSG00000006118	TMEM132A	blue
ENSG00000138160	KIF11	blue
ENSG00000100417	PMM1	blue
ENSG00000039139	DNAH5	blue
ENSG00000120694	HSPH1	blue
ENSG00000174371	EXO1	blue
ENSG00000160957	RECQL4	blue
ENSG00000160336	ZNF761	blue
ENSG00000121454	LHX4	blue
ENSG00000125648	SLC25A23	blue
ENSG00000135063	FAM189A2	blue
ENSG00000175832	ETV4	blue
ENSG00000127129	EDN2	blue
ENSG00000106462	EZH2	blue
ENSG00000172139	SLC9C1	blue
ENSG00000101306	MYLK2	blue
ENSG00000181544	FANCB	blue
ENSG00000259316	CTD-2116N17.1	blue
ENSG00000197768	STPG3	blue
ENSG00000206172	HBA1	blue
ENSG00000198734	F5	blue
ENSG00000115687	PASK	blue
ENSG00000117632	STMN1	blue
ENSG00000138074	SLC5A6	blue
ENSG00000197153	HIST1H3J	blue
ENSG00000127586	CHTF18	blue
ENSG00000149609	C20orf144	blue
ENSG00000143476	DTL	blue
ENSG00000121716	PILRB	blue
ENSG00000163781	TOPBP1	blue
ENSG00000006747	SCIN	blue
ENSG00000011426	ANLN	blue
ENSG00000166451	CENPN	blue
ENSG00000175063	UBE2C	blue
ENSG00000146670	CDCA5	blue
ENSG00000147799	ARHGAP39	blue
ENSG00000100399	CHADL	blue
ENSG00000165555	NOXRED1	blue
ENSG00000136982	DSCC1	blue
ENSG00000203760	CENPW	blue
ENSG00000073464	CLCN4	blue
ENSG00000182308	DCAF4L1	blue
ENSG00000182481	KPNA2	blue
ENSG00000012048	BRCA1	blue
ENSG00000136824	SMC2	blue
ENSG00000165304	MELK	blue
ENSG00000122778	KIAA1549	blue
ENSG00000180806	HOXC9	blue
ENSG00000171208	NETO2	blue
ENSG00000100612	DHRS7	blue
ENSG00000141570	CBX8	blue
ENSG00000111206	FOXM1	blue
ENSG00000087586	AURKA	blue
ENSG00000176890	TYMS	blue
ENSG00000105467	SYNGR4	blue
ENSG00000120913	PDLIM2	blue
ENSG00000072571	HMMR	blue
ENSG00000151025	GPR158	blue
ENSG00000135451	TROAP	blue
ENSG00000144554	FANCD2	blue
ENSG00000160401	CFAP157	blue
ENSG00000114346	ECT2	blue
ENSG00000175054	ATR	blue
ENSG00000106484	MEST	blue
ENSG00000119042	SATB2	blue
ENSG00000189410	SH2D5	blue
ENSG00000111247	RAD51AP1	blue
ENSG00000165244	ZNF367	blue
ENSG00000117877	CD3EAP	blue
ENSG00000165891	E2F7	blue
ENSG00000138092	CENPO	blue
ENSG00000040275	SPDL1	blue
ENSG00000187951	ARHGAP11B	blue
ENSG00000100526	CDKN3	blue
ENSG00000235109	ZSCAN31	blue
ENSG00000144130	NT5DC4	blue
ENSG00000151725	CENPU	blue
ENSG00000167513	CDT1	blue
ENSG00000164611	PTTG1	blue
ENSG00000198826	ARHGAP11A	blue
ENSG00000275342	PRAG1	blue
ENSG00000162639	HENMT1	blue
ENSG00000141696	P3H4	blue
ENSG00000182676	PPP1R27	blue
ENSG00000051180	RAD51	blue
ENSG00000107831	FGF8	blue
ENSG00000122133	PAEP	blue
ENSG00000157456	CCNB2	blue
ENSG00000184445	KNTC1	blue
ENSG00000140451	PIF1	blue
ENSG00000121152	NCAPH	blue
ENSG00000188501	LCTL	blue
ENSG00000165125	TRPV6	blue
ENSG00000111602	TIMELESS	blue
ENSG00000205639	MFSD2B	blue
ENSG00000196155	PLEKHG4	blue
ENSG00000137807	KIF23	blue
ENSG00000253293	HOXA10	blue
ENSG00000164362	TERT	blue
ENSG00000129824	RPS4Y1	blue
ENSG00000178752	ERFE	blue
ENSG00000175305	CCNE2	blue
ENSG00000084453	SLCO1A2	blue
ENSG00000137804	NUSAP1	blue
ENSG00000100053	CRYBB3	blue
ENSG00000108813	DLX4	blue
ENSG00000140835	CHST4	blue
ENSG00000105610	KLF1	blue
ENSG00000145604	SKP2	blue
ENSG00000156787	TBC1D31	blue
ENSG00000187824	TMEM220	blue
ENSG00000156802	ATAD2	blue
ENSG00000274997	HIST1H2AH	blue
ENSG00000170312	CDK1	blue
ENSG00000133980	VRTN	blue
ENSG00000157193	LRP8	blue
ENSG00000025772	TOMM34	blue
ENSG00000141682	PMAIP1	blue
ENSG00000131153	GINS2	blue
ENSG00000204710	SPDYC	blue
ENSG00000262180	OCLM	blue
ENSG00000129195	FAM64A	blue
ENSG00000121743	GJA3	blue
ENSG00000196890	HIST3H2BB	blue
ENSG00000117593	DARS2	blue
ENSG00000171320	ESCO2	blue
ENSG00000167550	RHEBL1	blue
ENSG00000130816	DNMT1	blue
ENSG00000204410	MSH5	blue
ENSG00000136108	CKAP2	blue
ENSG00000134690	CDCA8	blue
ENSG00000125319	C17orf53	blue
ENSG00000163347	CLDN1	blue
ENSG00000153395	LPCAT1	blue
ENSG00000135625	EGR4	blue
ENSG00000113368	LMNB1	blue
ENSG00000127364	TAS2R4	blue
ENSG00000070731	ST6GALNAC2	blue
ENSG00000169607	CKAP2L	blue
ENSG00000092853	CLSPN	blue
ENSG00000176244	ACBD7	blue
ENSG00000196196	HRCT1	blue
ENSG00000188886	ASTL	blue
ENSG00000254206	NPIPB11	blue
ENSG00000184697	CLDN6	blue
ENSG00000131015	ULBP2	blue
ENSG00000144671	SLC22A14	blue
ENSG00000164972	C9orf24	blue
ENSG00000129521	EGLN3	blue
ENSG00000112706	IMPG1	blue
ENSG00000081479	LRP2	blue
ENSG00000237649	KIFC1	blue
ENSG00000165480	SKA3	blue
ENSG00000143228	NUF2	blue
ENSG00000129538	RNASE1	blue
ENSG00000175416	CLTB	blue
ENSG00000103355	PRSS33	blue
ENSG00000171316	CHD7	blue
ENSG00000138182	KIF20B	blue
ENSG00000271447	MMP28	blue
ENSG00000138180	CEP55	blue
ENSG00000188095	MESP2	blue
ENSG00000120539	MASTL	blue
ENSG00000135437	RDH5	blue
ENSG00000067955	CBFB	blue
ENSG00000168263	KCNV2	blue
ENSG00000169679	BUB1	blue
ENSG00000175455	CCDC14	blue
ENSG00000151623	NR3C2	blue
ENSG00000144395	CCDC150	blue
ENSG00000077152	UBE2T	blue
ENSG00000127366	TAS2R5	blue
ENSG00000125885	MCM8	blue
ENSG00000152253	SPC25	blue
ENSG00000151503	NCAPD3	blue
ENSG00000164087	POC1A	blue
ENSG00000102384	CENPI	blue
ENSG00000080839	RBL1	blue
ENSG00000123388	HOXC11	blue
ENSG00000261236	BOP1	blue
ENSG00000187091	PLCD1	blue
ENSG00000184357	HIST1H1B	blue
ENSG00000059588	TARBP1	blue
ENSG00000142102	PGGHG	blue
ENSG00000137563	GGH	blue
ENSG00000177602	GSG2	blue
ENSG00000112984	KIF20A	blue
ENSG00000175820	CCDC168	blue
ENSG00000171241	SHCBP1	blue
ENSG00000065328	MCM10	blue
ENSG00000198554	WDHD1	blue
ENSG00000188536	HBA2	blue
ENSG00000215788	TNFRSF25	blue
ENSG00000213588	ZBTB9	blue
ENSG00000172167	MTBP	blue
ENSG00000198298	ZNF485	blue
ENSG00000182379	NXPH4	blue
ENSG00000107738	VSIR	blue
ENSG00000183044	ABAT	blue
ENSG00000256950	RP11-87C12.2	blue
ENSG00000163535	SGO2	blue
ENSG00000164045	CDC25A	blue
ENSG00000183856	IQGAP3	blue
ENSG00000204869	IGFL4	blue
ENSG00000186185	KIF18B	blue
ENSG00000118193	KIF14	blue
ENSG00000107815	TWNK	blue
ENSG00000174442	ZWILCH	blue
ENSG00000111581	NUP107	blue
ENSG00000101670	LIPG	blue
ENSG00000113946	CLDN16	blue
ENSG00000100344	PNPLA3	blue
ENSG00000226763	SRRM5	blue
ENSG00000182010	RTKN2	blue
ENSG00000127311	HELB	blue
ENSG00000273703	HIST1H2BM	blue
ENSG00000159228	CBR1	blue
ENSG00000172244	C5orf34	blue
ENSG00000122477	LRRC39	blue
ENSG00000259171	RP11-903H12.5	blue
ENSG00000135763	URB2	blue
ENSG00000250506	CDK3	blue
ENSG00000073111	MCM2	blue
ENSG00000091622	PITPNM3	blue
ENSG00000121621	KIF18A	blue
ENSG00000156050	FAM161B	blue
ENSG00000095002	MSH2	blue
ENSG00000166596	CFAP52	blue
ENSG00000047634	SCML1	blue
ENSG00000143819	EPHX1	blue
ENSG00000213420	GPC2	blue
ENSG00000135480	KRT7	blue
ENSG00000226650	KIF4B	blue
ENSG00000075290	WNT8B	blue
ENSG00000088305	DNMT3B	blue
ENSG00000120802	TMPO	blue
ENSG00000156509	FBXO43	blue
ENSG00000114374	USP9Y	blue
ENSG00000197587	DMBX1	blue
ENSG00000099875	MKNK2	blue
ENSG00000184949	FAM227A	blue
ENSG00000121211	MND1	blue
ENSG00000275713	HIST1H2BH	blue
ENSG00000196081	ZNF724	blue
ENSG00000140534	TICRR	blue
ENSG00000037965	HOXC8	blue
ENSG00000173894	CBX2	blue
ENSG00000181634	TNFSF15	blue
ENSG00000029993	HMGB3	blue
ENSG00000104147	OIP5	blue
ENSG00000121075	TBX4	blue
ENSG00000091651	ORC6	blue
ENSG00000149646	CNBD2	blue
ENSG00000133657	ATP13A3	blue
ENSG00000198515	CNGA1	blue
ENSG00000100162	CENPM	blue
ENSG00000116014	KISS1R	blue
ENSG00000076382	SPAG5	blue
ENSG00000254726	MEX3A	blue
ENSG00000186871	ERCC6L	blue
ENSG00000118557	PMFBP1	blue
ENSG00000112029	FBXO5	blue
ENSG00000244734	HBB	blue
ENSG00000187801	ZFP69B	blue
ENSG00000147536	GINS4	blue
ENSG00000132646	PCNA	blue
ENSG00000078399	HOXA9	blue
ENSG00000179750	APOBEC3B	blue
ENSG00000163006	CCDC138	blue
ENSG00000104738	MCM4	blue
ENSG00000146143	PRIM2	blue
ENSG00000163808	KIF15	blue
ENSG00000183111	ARHGEF37	blue
ENSG00000067646	ZFY	blue
ENSG00000278677	HIST1H2AM	blue
ENSG00000198901	PRC1	blue
ENSG00000142185	TRPM2	blue
ENSG00000274641	HIST1H2BO	blue
ENSG00000147889	CDKN2A	blue
ENSG00000159884	CCDC107	blue
ENSG00000129810	SGO1	blue
ENSG00000180818	HOXC10	blue
ENSG00000089685	BIRC5	blue
ENSG00000273604	EPOP	blue
ENSG00000198881	ASB12	blue
ENSG00000144485	HES6	blue
ENSG00000105810	CDK6	blue
ENSG00000196418	ZNF124	blue
ENSG00000278588	HIST1H2BI	blue
ENSG00000000460	C1orf112	blue
ENSG00000167757	KLK11	blue
ENSG00000186193	SAPCD2	blue
ENSG00000101003	GINS1	blue
ENSG00000189280	GJB5	blue
ENSG00000179058	C9orf50	blue
ENSG00000085840	ORC1	blue
ENSG00000277161	PIGW	blue
ENSG00000164039	BDH2	blue
ENSG00000111665	CDCA3	blue
ENSG00000104826	LHB	blue
ENSG00000108106	UBE2S	blue
ENSG00000167419	LPO	blue
ENSG00000164430	MB21D1	blue
ENSG00000203668	CHML	blue
ENSG00000120254	MTHFD1L	blue
ENSG00000156876	SASS6	blue
ENSG00000111981	ULBP1	blue
ENSG00000122966	CIT	blue
ENSG00000168411	RFWD3	blue
ENSG00000180264	ADGRD2	blue
ENSG00000101412	E2F1	blue
ENSG00000135747	ZNF670-ZNF695	blue
ENSG00000107807	TLX1	blue
ENSG00000167619	TMEM145	blue
ENSG00000112242	E2F3	blue
ENSG00000133985	TTC9	blue
ENSG00000138083	SIX3	blue
ENSG00000196421	LINC00176	blue
ENSG00000127423	AUNIP	blue
ENSG00000170965	PLAC1	blue
ENSG00000178999	AURKB	blue
ENSG00000159618	ADGRG5	blue
ENSG00000185480	PARPBP	blue
ENSG00000162062	C16orf59	blue
ENSG00000135119	RNFT2	blue
ENSG00000163013	FBXO41	blue
ENSG00000173207	CKS1B	blue
ENSG00000205307	SAP25	blue
ENSG00000186638	KIF24	blue
ENSG00000135617	PRADC1	blue
ENSG00000255152	MSH5-SAPCD1	blue
ENSG00000134057	CCNB1	blue
ENSG00000198695	MT-ND6	blue
ENSG00000189269	DRICH1	blue
ENSG00000156970	BUB1B	blue
ENSG00000197757	HOXC6	blue
ENSG00000167524	SGK494	blue
ENSG00000078900	TP73	blue
ENSG00000263513	FAM72C	blue
ENSG00000120334	CENPL	blue
ENSG00000128944	KNSTRN	blue
ENSG00000123473	STIL	blue
ENSG00000259305	ZHX1-C8orf76	blue
ENSG00000203814	HIST2H2BF	blue
ENSG00000146410	MTFR2	blue
ENSG00000008517	IL32	brown
ENSG00000163464	CXCR1	brown
ENSG00000153898	MCOLN2	brown
ENSG00000163221	S100A12	brown
ENSG00000258227	CLEC5A	brown
ENSG00000147378	FATE1	brown
ENSG00000154451	GBP5	brown
ENSG00000115415	STAT1	brown
ENSG00000137496	IL18BP	brown
ENSG00000151651	ADAM8	brown
ENSG00000124731	TREM1	brown
ENSG00000105967	TFEC	brown
ENSG00000173208	ABCD2	brown
ENSG00000025708	TYMP	brown
ENSG00000138755	CXCL9	brown
ENSG00000146232	NFKBIE	brown
ENSG00000140968	IRF8	brown
ENSG00000122254	HS3ST2	brown
ENSG00000165685	TMEM52B	brown
ENSG00000276070	CCL4L2	brown
ENSG00000130821	SLC6A8	brown
ENSG00000160932	LY6E	brown
ENSG00000186474	KLK12	brown
ENSG00000111537	IFNG	brown
ENSG00000196932	TMEM26	brown
ENSG00000054967	RELT	brown
ENSG00000182324	KCNJ14	brown
ENSG00000182472	CAPN12	brown
ENSG00000173193	PARP14	brown
ENSG00000164935	DCSTAMP	brown
ENSG00000105697	HAMP	brown
ENSG00000185482	STAC3	brown
ENSG00000213886	UBD	brown
ENSG00000049247	UTS2	brown
ENSG00000169495	HTRA4	brown
ENSG00000118194	TNNT2	brown
ENSG00000163600	ICOS	brown
ENSG00000204219	TCEA3	brown
ENSG00000180113	TDRD6	brown
ENSG00000198019	FCGR1B	brown
ENSG00000203747	FCGR3A	brown
ENSG00000151790	TDO2	brown
ENSG00000130208	APOC1	brown
ENSG00000106689	LHX2	brown
ENSG00000103522	IL21R	brown
ENSG00000101197	BIRC7	brown
ENSG00000156886	ITGAD	brown
ENSG00000168995	SIGLEC7	brown
ENSG00000133048	CHI3L1	brown
ENSG00000204866	IGFL2	brown
ENSG00000180871	CXCR2	brown
ENSG00000143226	FCGR2A	brown
ENSG00000163599	CTLA4	brown
ENSG00000188282	RUFY4	brown
ENSG00000103569	AQP9	brown
ENSG00000137976	DNASE2B	brown
ENSG00000186074	CD300LF	brown
ENSG00000135077	HAVCR2	brown
ENSG00000136541	ERMN	brown
ENSG00000105327	BBC3	brown
ENSG00000104951	IL4I1	brown
ENSG00000117009	KMO	brown
ENSG00000156127	BATF	brown
ENSG00000234906	APOC2	brown
ENSG00000139572	GPR84	brown
ENSG00000038945	MSR1	brown
ENSG00000167618	LAIR2	brown
ENSG00000150337	FCGR1A	brown
ENSG00000166682	TMPRSS5	brown
ENSG00000145107	TM4SF19	brown
ENSG00000137474	MYO7A	brown
ENSG00000234511	C5orf58	brown
ENSG00000121594	CD80	brown
ENSG00000226979	LTA	brown
ENSG00000276085	CCL3L3	brown
ENSG00000130487	KLHDC7B	brown
ENSG00000254521	SIGLEC12	brown
ENSG00000160471	COX6B2	brown
ENSG00000187608	ISG15	brown
ENSG00000162723	SLAMF9	brown
ENSG00000140511	HAPLN3	brown
ENSG00000111331	OAS3	brown
ENSG00000155629	PIK3AP1	brown
ENSG00000111335	OAS2	brown
ENSG00000170909	OSCAR	brown
ENSG00000183019	MCEMP1	brown
ENSG00000184860	SDR42E1	brown
ENSG00000131203	IDO1	brown
ENSG00000140678	ITGAX	brown
ENSG00000204165	CXorf65	brown
ENSG00000049768	FOXP3	brown
ENSG00000232237	ASCL5	brown
ENSG00000137101	CD72	brown
ENSG00000171631	P2RY6	brown
ENSG00000147614	ATP6V0D2	brown
ENSG00000197721	CR1L	brown
ENSG00000140749	IGSF6	brown
ENSG00000078081	LAMP3	brown
ENSG00000168062	BATF2	brown
ENSG00000197272	IL27	brown
ENSG00000101307	SIRPB1	brown
ENSG00000214872	SMTNL1	brown
ENSG00000169248	CXCL11	brown
ENSG00000166183	ASPG	brown
ENSG00000140853	NLRC5	brown
ENSG00000151490	PTPRO	brown
ENSG00000143546	S100A8	brown
ENSG00000262874	C19orf84	brown
ENSG00000133063	CHIT1	brown
ENSG00000181143	MUC16	brown
ENSG00000138435	CHRNA1	brown
ENSG00000130589	HELZ2	brown
ENSG00000187037	GPR141	brown
ENSG00000169245	CXCL10	brown
ENSG00000137959	IFI44L	brown
ENSG00000277632	CCL3	brown
ENSG00000152315	KCNK13	brown
ENSG00000065833	ME1	brown
ENSG00000142512	SIGLEC10	brown
ENSG00000130203	APOE	brown
ENSG00000157551	KCNJ15	brown
ENSG00000186827	TNFRSF4	brown
ENSG00000163220	S100A9	brown
ENSG00000130830	MPP1	brown
ENSG00000158714	SLAMF8	brown
ENSG00000212993	POU5F1B	brown
ENSG00000089505	CMTM1	brown
ENSG00000146070	PLA2G7	brown
ENSG00000140379	BCL2A1	brown
ENSG00000147570	DNAJC5B	brown
ENSG00000133106	EPSTI1	brown
ENSG00000089820	ARHGAP4	brown
ENSG00000127507	ADGRE2	brown
ENSG00000254415	SIGLEC14	brown
ENSG00000107593	PKD2L1	brown
ENSG00000186818	LILRB4	brown
ENSG00000134028	ADAMDEC1	brown
ENSG00000181847	TIGIT	brown
ENSG00000179934	CCR8	brown
ENSG00000125531	FNDC11	brown
ENSG00000134460	IL2RA	brown
ENSG00000086300	SNX10	brown
ENSG00000254788	CKLF-CMTM1	brown
ENSG00000027869	SH2D2A	brown
ENSG00000166278	C2	brown
ENSG00000147168	IL2RG	brown
ENSG00000126709	IFI6	brown
ENSG00000188060	RAB42	brown
ENSG00000050730	TNIP3	brown
ENSG00000186047	DLEU7	brown
ENSG00000275385	CCL18	brown
ENSG00000099985	OSM	brown
ENSG00000018280	SLC11A1	brown
ENSG00000173391	OLR1	brown
ENSG00000100985	MMP9	brown
ENSG00000187862	TTC24	brown
ENSG00000204516	MICB	brown
ENSG00000216490	IFI30	brown
ENSG00000198829	SUCNR1	brown
ENSG00000087237	CETP	brown
ENSG00000160883	HK3	brown
ENSG00000147010	SH3KBP1	brown
ENSG00000095970	TREM2	brown
ENSG00000049249	TNFRSF9	brown
ENSG00000135094	SDS	brown
ENSG00000158486	DNAH3	green
ENSG00000185105	MYADML2	green
ENSG00000116833	NR5A2	green
ENSG00000188306	LRRIQ4	green
ENSG00000233087	WTH3DI	green
ENSG00000157399	ARSE	green
ENSG00000179546	HTR1D	green
ENSG00000154252	GAL3ST2	green
ENSG00000100079	LGALS2	green
ENSG00000119125	GDA	green
ENSG00000204128	C2orf72	green
ENSG00000257743	MGAM2	green
ENSG00000120915	EPHX2	green
ENSG00000124469	CEACAM8	green
ENSG00000189325	C6orf222	green
ENSG00000180061	TMEM150B	green
ENSG00000073067	CYP2W1	green
ENSG00000007952	NOX1	green
ENSG00000064763	FAR2	green
ENSG00000169994	MYO7B	green
ENSG00000170703	TTLL6	green
ENSG00000183734	ASCL2	green
ENSG00000205277	MUC12	green
ENSG00000198610	AKR1C4	green
ENSG00000148584	A1CF	green
ENSG00000164749	HNF4G	green
ENSG00000186204	CYP4F12	green
ENSG00000120440	TTLL2	green
ENSG00000144820	ADGRG7	green
ENSG00000165215	CLDN3	green
ENSG00000165475	CRYL1	green
ENSG00000172831	CES2	green
ENSG00000101076	HNF4A	green
ENSG00000127831	VIL1	green
ENSG00000143416	SELENBP1	green
ENSG00000108244	KRT23	green
ENSG00000165556	CDX2	green
ENSG00000156510	HKDC1	green
ENSG00000064270	ATP2C2	green
ENSG00000105251	SHD	green
ENSG00000086548	CEACAM6	green
ENSG00000133216	EPHB2	green
ENSG00000167741	GGT6	green
ENSG00000125895	TMEM74B	green
ENSG00000099617	EFNA2	green
ENSG00000112299	VNN1	green
ENSG00000173890	GPR160	green
ENSG00000239605	C2orf61	green
ENSG00000142661	MYOM3	green
ENSG00000166589	CDH16	green
ENSG00000137757	CASP5	green
ENSG00000139998	RAB15	green
ENSG00000079112	CDH17	green
ENSG00000146039	SLC17A4	green
ENSG00000198723	C19orf45	green
ENSG00000153303	FRMD1	green
ENSG00000106384	MOGAT3	green
ENSG00000001626	CFTR	green
ENSG00000139540	SLC39A5	green
ENSG00000132437	DDC	green
ENSG00000189433	GJB4	green
ENSG00000169876	MUC17	green
ENSG00000011083	SLC6A7	green
ENSG00000153551	CMTM7	green
ENSG00000002726	AOC1	green
ENSG00000128610	FEZF1	green
ENSG00000100625	SIX4	green
ENSG00000180745	CLRN3	green
ENSG00000009950	MLXIPL	green
ENSG00000118322	ATP10B	green
ENSG00000169894	MUC3A	green
ENSG00000113722	CDX1	green
ENSG00000136883	KIF12	green
ENSG00000171431	KRT20	green
ENSG00000275688	CCL15-CCL14	green
ENSG00000102837	OLFM4	green
ENSG00000139292	LGR5	green
ENSG00000135100	HNF1A	green
ENSG00000104537	ANXA13	green
ENSG00000177191	B3GNT8	green
ENSG00000124205	EDN3	green
ENSG00000172016	REG3A	green
ENSG00000197408	CYP2B6	green
ENSG00000178828	RNF186	green
ENSG00000139547	RDH16	green
ENSG00000119547	ONECUT2	green
ENSG00000006611	USH1C	green
ENSG00000114113	RBP2	green
ENSG00000187288	CIDEC	green
ENSG00000036473	OTC	green
ENSG00000126778	SIX1	green
ENSG00000185101	ANO9	green
ENSG00000131771	PPP1R1B	green
ENSG00000173080	RXFP4	green
ENSG00000175311	ANKS4B	green
ENSG00000170439	METTL7B	green
ENSG00000070985	TRPM5	green
ENSG00000009765	IYD	green
ENSG00000275718	CCL15	green
ENSG00000159374	M1AP	grey
ENSG00000158578	ALAS2	grey
ENSG00000047936	ROS1	grey
ENSG00000136881	BAAT	grey
ENSG00000198915	RASGEF1A	grey
ENSG00000165376	CLDN2	grey
ENSG00000134184	GSTM1	grey
ENSG00000163286	ALPPL2	grey
ENSG00000131126	TEX101	grey
ENSG00000140675	SLC5A2	grey
ENSG00000243709	LEFTY1	grey
ENSG00000007038	PRSS21	grey
ENSG00000163283	ALPP	grey
ENSG00000171243	SOSTDC1	red
ENSG00000150750	C11orf53	red
ENSG00000108602	ALDH3A1	red
ENSG00000227471	AKR1B15	red
ENSG00000136826	KLF4	red
ENSG00000139988	RDH12	red
ENSG00000198074	AKR1B10	red
ENSG00000127324	TSPAN8	red
ENSG00000114771	AADAC	red
ENSG00000198488	B3GNT6	red
ENSG00000108242	CYP2C18	red
ENSG00000196542	SPTSSB	red
ENSG00000117983	MUC5B	red
ENSG00000188738	FSIP2	red
ENSG00000147041	SYTL5	red
ENSG00000198643	FAM3D	red
ENSG00000134193	REG4	red
ENSG00000134812	GIF	red
ENSG00000167653	PSCA	red
ENSG00000166816	LDHD	red
ENSG00000263429	LINC00675	red
ENSG00000275395	FCGBP	red
ENSG00000242515	UGT1A10	red
ENSG00000171916	LGALS9C	red
ENSG00000174236	REP15	red
ENSG00000180251	SLC9A4	red
ENSG00000169752	NRG4	red
ENSG00000162398	LEXM	red
ENSG00000096088	PGC	red
ENSG00000157613	CREB3L1	red
ENSG00000127249	ATP13A4	red
ENSG00000189377	CXCL17	red
ENSG00000104783	KCNN4	red
ENSG00000184828	ZBTB7C	red
ENSG00000167701	GPT	red
ENSG00000171503	ETFDH	red
ENSG00000205922	ONECUT3	red
ENSG00000169605	GKN1	red
ENSG00000167580	AQP2	red
ENSG00000204323	SMIM5	red
ENSG00000170298	LGALS9B	red
ENSG00000182333	LIPF	red
ENSG00000168631	DPCR1	red
ENSG00000184530	C6orf58	red
ENSG00000160181	TFF2	red
ENSG00000102886	GDPD3	red
ENSG00000105650	PDE4C	red
ENSG00000138347	MYPN	red
ENSG00000114638	UPK1B	red
ENSG00000134398	ERN2	red
ENSG00000105641	SLC5A5	red
ENSG00000073737	DHRS9	red
ENSG00000197353	LYPD2	red
ENSG00000152642	GPD1L	red
ENSG00000188487	INSC	red
ENSG00000243955	GSTA1	red
ENSG00000104267	CA2	red
ENSG00000159197	KCNE2	red
ENSG00000178597	PSAPL1	red
ENSG00000139144	PIK3C2G	red
ENSG00000139973	SYT16	red
ENSG00000118298	CA14	red
ENSG00000019102	VSIG2	red
ENSG00000138678	GPAT3	red
ENSG00000248144	ADH1C	red
ENSG00000125285	SOX21	red
ENSG00000164120	HPGD	red
ENSG00000177076	ACER2	red
ENSG00000059728	MXD1	red
ENSG00000172137	CALB2	turquoise
ENSG00000164283	ESM1	turquoise
ENSG00000036448	MYOM2	turquoise
ENSG00000196381	ZNF781	turquoise
ENSG00000161896	IP6K3	turquoise
ENSG00000205362	MT1A	turquoise
ENSG00000111641	NOP2	turquoise
ENSG00000163975	MELTF	turquoise
ENSG00000155974	GRIP1	turquoise
ENSG00000030304	MUSK	turquoise
ENSG00000177519	RPRM	turquoise
ENSG00000105048	TNNT1	turquoise
ENSG00000106571	GLI3	turquoise
ENSG00000181649	PHLDA2	turquoise
ENSG00000128973	CLN6	turquoise
ENSG00000100842	EFS	turquoise
ENSG00000138735	PDE5A	turquoise
ENSG00000167676	PLIN4	turquoise
ENSG00000168306	ACOX2	turquoise
ENSG00000100628	ASB2	turquoise
ENSG00000158481	CD1C	turquoise
ENSG00000168811	IL12A	turquoise
ENSG00000137440	FGFBP1	turquoise
ENSG00000132031	MATN3	turquoise
ENSG00000144959	NCEH1	turquoise
ENSG00000100626	GALNT16	turquoise
ENSG00000138152	BTBD16	turquoise
ENSG00000078295	ADCY2	turquoise
ENSG00000135912	TTLL4	turquoise
ENSG00000154678	PDE1C	turquoise
ENSG00000148677	ANKRD1	turquoise
ENSG00000178623	GPR35	turquoise
ENSG00000081853	PCDHGA2	turquoise
ENSG00000249141	RP11-514O12.4	turquoise
ENSG00000184271	POU6F1	turquoise
ENSG00000123560	PLP1	turquoise
ENSG00000175745	NR2F1	turquoise
ENSG00000160867	FGFR4	turquoise
ENSG00000134463	ECHDC3	turquoise
ENSG00000166819	PLIN1	turquoise
ENSG00000179097	HTR1F	turquoise
ENSG00000198113	TOR4A	turquoise
ENSG00000141639	MAPK4	turquoise
ENSG00000144136	SLC20A1	turquoise
ENSG00000164220	F2RL2	turquoise
ENSG00000070193	FGF10	turquoise
ENSG00000144199	FAHD2B	turquoise
ENSG00000136842	TMOD1	turquoise
ENSG00000137726	FXYD6	turquoise
ENSG00000163297	ANTXR2	turquoise
ENSG00000163508	EOMES	turquoise
ENSG00000132429	POPDC3	turquoise
ENSG00000185630	PBX1	turquoise
ENSG00000082293	COL19A1	turquoise
ENSG00000143382	ADAMTSL4	turquoise
ENSG00000154556	SORBS2	turquoise
ENSG00000118849	RARRES1	turquoise
ENSG00000243649	CFB	turquoise
ENSG00000129596	CDO1	turquoise
ENSG00000259417	LINC01314	turquoise
ENSG00000115556	PLCD4	turquoise
ENSG00000165323	FAT3	turquoise
ENSG00000106633	GCK	turquoise
ENSG00000111846	GCNT2	turquoise
ENSG00000064309	CDON	turquoise
ENSG00000185614	FAM212A	turquoise
ENSG00000026036	RTEL1-TNFRSF6B	turquoise
ENSG00000115138	POMC	turquoise
ENSG00000160224	AIRE	turquoise
ENSG00000109705	NKX3-2	turquoise
ENSG00000175538	KCNE3	turquoise
ENSG00000149575	SCN2B	turquoise
ENSG00000132749	TESMIN	turquoise
ENSG00000128482	RNF112	turquoise
ENSG00000092621	PHGDH	turquoise
ENSG00000008300	CELSR3	turquoise
ENSG00000158246	FAM46B	turquoise
ENSG00000161911	TREML1	turquoise
ENSG00000165410	CFL2	turquoise
ENSG00000140832	MARVELD3	turquoise
ENSG00000176678	FOXL1	turquoise
ENSG00000242950	ERVW-1	turquoise
ENSG00000124785	NRN1	turquoise
ENSG00000163531	NFASC	turquoise
ENSG00000055813	CCDC85A	turquoise
ENSG00000027644	INSRR	turquoise
ENSG00000175984	DENND2C	turquoise
ENSG00000006071	ABCC8	turquoise
ENSG00000196867	ZFP28	turquoise
ENSG00000169313	P2RY12	turquoise
ENSG00000167434	CA4	turquoise
ENSG00000160183	TMPRSS3	turquoise
ENSG00000182983	ZNF662	turquoise
ENSG00000162733	DDR2	turquoise
ENSG00000275591	XKR5	turquoise
ENSG00000205795	CYS1	turquoise
ENSG00000088280	ASAP3	turquoise
ENSG00000143515	ATP8B2	turquoise
ENSG00000197361	FBXL22	turquoise
ENSG00000135835	KIAA1614	turquoise
ENSG00000130037	KCNA5	turquoise
ENSG00000075643	MOCOS	turquoise
ENSG00000166250	CLMP	turquoise
ENSG00000162670	BRINP3	turquoise
ENSG00000135333	EPHA7	turquoise
ENSG00000174460	ZCCHC12	turquoise
ENSG00000163395	IGFN1	turquoise
ENSG00000172247	C1QTNF4	turquoise
ENSG00000115718	PROC	turquoise
ENSG00000106397	PLOD3	turquoise
ENSG00000137834	SMAD6	turquoise
ENSG00000159173	TNNI1	turquoise
ENSG00000146955	RAB19	turquoise
ENSG00000253250	C8orf88	turquoise
ENSG00000137648	TMPRSS4	turquoise
ENSG00000184058	TBX1	turquoise
ENSG00000187848	P2RX2	turquoise
ENSG00000158769	F11R	turquoise
ENSG00000118777	ABCG2	turquoise
ENSG00000113389	NPR3	turquoise
ENSG00000149571	KIRREL3	turquoise
ENSG00000196371	FUT4	turquoise
ENSG00000152284	TCF7L1	turquoise
ENSG00000240654	C1QTNF9	turquoise
ENSG00000128683	GAD1	turquoise
ENSG00000123243	ITIH5	turquoise
ENSG00000168481	LGI3	turquoise
ENSG00000151655	ITIH2	turquoise
ENSG00000130224	LRCH2	turquoise
ENSG00000124701	APOBEC2	turquoise
ENSG00000067840	PDZD4	turquoise
ENSG00000163661	PTX3	turquoise
ENSG00000186854	TRABD2A	turquoise
ENSG00000116852	KIF21B	turquoise
ENSG00000253953	PCDHGB4	turquoise
ENSG00000172927	MYEOV	turquoise
ENSG00000115457	IGFBP2	turquoise
ENSG00000137094	DNAJB5	turquoise
ENSG00000128739	SNRPN	turquoise
ENSG00000158560	DYNC1I1	turquoise
ENSG00000099849	RASSF7	turquoise
ENSG00000165548	TMEM63C	turquoise
ENSG00000239697	TNFSF12	turquoise
ENSG00000136732	GYPC	turquoise
ENSG00000122756	CNTFR	turquoise
ENSG00000060762	MPC1	turquoise
ENSG00000185271	KLHL33	turquoise
ENSG00000126218	F10	turquoise
ENSG00000154102	C16orf74	turquoise
ENSG00000183742	MACC1	turquoise
ENSG00000150995	ITPR1	turquoise
ENSG00000180921	FAM83H	turquoise
ENSG00000234284	ZNF879	turquoise
ENSG00000058668	ATP2B4	turquoise
ENSG00000071967	CYBRD1	turquoise
ENSG00000182329	KIAA2012	turquoise
ENSG00000143924	EML4	turquoise
ENSG00000069011	PITX1	turquoise
ENSG00000133083	DCLK1	turquoise
ENSG00000158164	TMSB15A	turquoise
ENSG00000060709	RIMBP2	turquoise
ENSG00000138379	MSTN	turquoise
ENSG00000198099	ADH4	turquoise
ENSG00000186451	SPATA12	turquoise
ENSG00000168785	TSPAN5	turquoise
ENSG00000158887	MPZ	turquoise
ENSG00000112183	RBM24	turquoise
ENSG00000087258	GNAO1	turquoise
ENSG00000036672	USP2	turquoise
ENSG00000173852	DPY19L1	turquoise
ENSG00000106278	PTPRZ1	turquoise
ENSG00000167074	TEF	turquoise
ENSG00000127955	GNAI1	turquoise
ENSG00000131746	TNS4	turquoise
ENSG00000240771	ARHGEF25	turquoise
ENSG00000148680	HTR7	turquoise
ENSG00000090013	BLVRB	turquoise
ENSG00000182568	SATB1	turquoise
ENSG00000157470	FAM81A	turquoise
ENSG00000152580	IGSF10	turquoise
ENSG00000181449	SOX2	turquoise
ENSG00000160408	ST6GALNAC6	turquoise
ENSG00000170323	FABP4	turquoise
ENSG00000147573	TRIM55	turquoise
ENSG00000167780	SOAT2	turquoise
ENSG00000157680	DGKI	turquoise
ENSG00000162444	RBP7	turquoise
ENSG00000163273	NPPC	turquoise
ENSG00000130826	DKC1	turquoise
ENSG00000005001	PRSS22	turquoise
ENSG00000166736	HTR3A	turquoise
ENSG00000166046	TCP11L2	turquoise
ENSG00000250722	SELENOP	turquoise
ENSG00000118160	SLC8A2	turquoise
ENSG00000132702	HAPLN2	turquoise
ENSG00000137070	IL11RA	turquoise
ENSG00000012223	LTF	turquoise
ENSG00000146233	CYP39A1	turquoise
ENSG00000018625	ATP1A2	turquoise
ENSG00000140876	NUDT7	turquoise
ENSG00000121653	MAPK8IP1	turquoise
ENSG00000198121	LPAR1	turquoise
ENSG00000134531	EMP1	turquoise
ENSG00000101276	SLC52A3	turquoise
ENSG00000176049	JAKMIP2	turquoise
ENSG00000131044	TTLL9	turquoise
ENSG00000197016	ZNF470	turquoise
ENSG00000182636	NDN	turquoise
ENSG00000141527	CARD14	turquoise
ENSG00000111077	TNS2	turquoise
ENSG00000130518	KIAA1683	turquoise
ENSG00000114529	C3orf52	turquoise
ENSG00000170681	MURC	turquoise
ENSG00000185352	HS6ST3	turquoise
ENSG00000164082	GRM2	turquoise
ENSG00000122121	XPNPEP2	turquoise
ENSG00000078549	ADCYAP1R1	turquoise
ENSG00000258484	SPESP1	turquoise
ENSG00000111186	WNT5B	turquoise
ENSG00000258947	TUBB3	turquoise
ENSG00000104833	TUBB4A	turquoise
ENSG00000166960	CCDC178	turquoise
ENSG00000186472	PCLO	turquoise
ENSG00000180354	MTURN	turquoise
ENSG00000197753	LHFPL5	turquoise
ENSG00000154655	L3MBTL4	turquoise
ENSG00000184702	42983	turquoise
ENSG00000158258	CLSTN2	turquoise
ENSG00000171817	ZNF540	turquoise
ENSG00000169330	KIAA1024	turquoise
ENSG00000187987	ZSCAN23	turquoise
ENSG00000138395	CDK15	turquoise
ENSG00000090932	DLL3	turquoise
ENSG00000154277	UCHL1	turquoise
ENSG00000088836	SLC4A11	turquoise
ENSG00000140044	JDP2	turquoise
ENSG00000140459	CYP11A1	turquoise
ENSG00000082497	SERTAD4	turquoise
ENSG00000150625	GPM6A	turquoise
ENSG00000196557	CACNA1H	turquoise
ENSG00000142178	SIK1	turquoise
ENSG00000133661	SFTPD	turquoise
ENSG00000144837	PLA1A	turquoise
ENSG00000181035	SLC25A42	turquoise
ENSG00000185437	SH3BGR	turquoise
ENSG00000162631	NTNG1	turquoise
ENSG00000145824	CXCL14	turquoise
ENSG00000254122	PCDHGB7	turquoise
ENSG00000008441	NFIX	turquoise
ENSG00000276547	PCDHGB5	turquoise
ENSG00000172935	MRGPRF	turquoise
ENSG00000197380	DACT3	turquoise
ENSG00000104879	CKM	turquoise
ENSG00000083067	TRPM3	turquoise
ENSG00000181856	SLC2A4	turquoise
ENSG00000178718	RPP25	turquoise
ENSG00000167549	CORO6	turquoise
ENSG00000172005	MAL	turquoise
ENSG00000069812	HES2	turquoise
ENSG00000187239	FNBP1	turquoise
ENSG00000242715	CCDC169	turquoise
ENSG00000165072	MAMDC2	turquoise
ENSG00000151892	GFRA1	turquoise
ENSG00000177932	ZNF354C	turquoise
ENSG00000186462	NAP1L2	turquoise
ENSG00000162383	SLC1A7	turquoise
ENSG00000169306	IL1RAPL1	turquoise
ENSG00000140682	TGFB1I1	turquoise
ENSG00000154175	ABI3BP	turquoise
ENSG00000104112	SCG3	turquoise
ENSG00000162892	IL24	turquoise
ENSG00000172915	NBEA	turquoise
ENSG00000135472	FAIM2	turquoise
ENSG00000112175	BMP5	turquoise
ENSG00000145861	C1QTNF2	turquoise
ENSG00000170537	TMC7	turquoise
ENSG00000099812	MISP	turquoise
ENSG00000148483	TMEM236	turquoise
ENSG00000198934	MAGEE1	turquoise
ENSG00000058085	LAMC2	turquoise
ENSG00000259030	FPGT-TNNI3K	turquoise
ENSG00000150672	DLG2	turquoise
ENSG00000160396	HIPK4	turquoise
ENSG00000178343	SHISA3	turquoise
ENSG00000160886	LY6K	turquoise
ENSG00000124343	XG	turquoise
ENSG00000198513	ATL1	turquoise
ENSG00000169224	GCSAML	turquoise
ENSG00000152583	SPARCL1	turquoise
ENSG00000173320	STOX2	turquoise
ENSG00000124942	AHNAK	turquoise
ENSG00000115295	CLIP4	turquoise
ENSG00000187699	C2orf88	turquoise
ENSG00000092841	MYL6	turquoise
ENSG00000154917	RAB6B	turquoise
ENSG00000088538	DOCK3	turquoise
ENSG00000095539	SEMA4G	turquoise
ENSG00000043355	ZIC2	turquoise
ENSG00000126583	PRKCG	turquoise
ENSG00000175356	SCUBE2	turquoise
ENSG00000147724	FAM135B	turquoise
ENSG00000161640	SIGLEC11	turquoise
ENSG00000187957	DNER	turquoise
ENSG00000100373	UPK3A	turquoise
ENSG00000140416	TPM1	turquoise
ENSG00000105717	PBX4	turquoise
ENSG00000135205	CCDC146	turquoise
ENSG00000104059	FAM189A1	turquoise
ENSG00000183549	ACSM5	turquoise
ENSG00000235631	RNF148	turquoise
ENSG00000149346	SLX4IP	turquoise
ENSG00000144230	GPR17	turquoise
ENSG00000154721	JAM2	turquoise
ENSG00000118271	TTR	turquoise
ENSG00000173641	HSPB7	turquoise
ENSG00000134339	SAA2	turquoise
ENSG00000185345	PARK2	turquoise
ENSG00000156804	FBXO32	turquoise
ENSG00000113763	UNC5A	turquoise
ENSG00000203797	DDO	turquoise
ENSG00000162490	DRAXIN	turquoise
ENSG00000165821	SALL2	turquoise
ENSG00000134533	RERG	turquoise
ENSG00000162614	NEXN	turquoise
ENSG00000135525	MAP7	turquoise
ENSG00000152217	SETBP1	turquoise
ENSG00000082684	SEMA5B	turquoise
ENSG00000197576	HOXA4	turquoise
ENSG00000188176	SMTNL2	turquoise
ENSG00000103723	AP3B2	turquoise
ENSG00000132639	SNAP25	turquoise
ENSG00000165995	CACNB2	turquoise
ENSG00000099866	MADCAM1	turquoise
ENSG00000107736	CDH23	turquoise
ENSG00000268041	CTD-2575K13.6	turquoise
ENSG00000124749	COL21A1	turquoise
ENSG00000146938	NLGN4X	turquoise
ENSG00000005249	PRKAR2B	turquoise
ENSG00000169184	MN1	turquoise
ENSG00000170293	CMTM8	turquoise
ENSG00000130429	ARPC1B	turquoise
ENSG00000094963	FMO2	turquoise
ENSG00000105609	LILRB5	turquoise
ENSG00000119630	PGF	turquoise
ENSG00000185432	METTL7A	turquoise
ENSG00000170927	PKHD1	turquoise
ENSG00000187144	SPATA21	turquoise
ENSG00000188730	VWC2	turquoise
ENSG00000183578	TNFAIP8L3	turquoise
ENSG00000144406	UNC80	turquoise
ENSG00000104524	PYCRL	turquoise
ENSG00000111110	PPM1H	turquoise
ENSG00000147166	ITGB1BP2	turquoise
ENSG00000160233	LRRC3	turquoise
ENSG00000102109	PCSK1N	turquoise
ENSG00000124091	GCNT7	turquoise
ENSG00000104848	KCNA7	turquoise
ENSG00000134709	HOOK1	turquoise
ENSG00000196187	TMEM63A	turquoise
ENSG00000281106	LINC00282	turquoise
ENSG00000122824	NUDT10	turquoise
ENSG00000221890	NPTXR	turquoise
ENSG00000173662	TAS1R1	turquoise
ENSG00000163687	DNASE1L3	turquoise
ENSG00000176853	FAM91A1	turquoise
ENSG00000163239	TDRD10	turquoise
ENSG00000152056	AP1S3	turquoise
ENSG00000168491	CCDC110	turquoise
ENSG00000147655	RSPO2	turquoise
ENSG00000170091	HMP19	turquoise
ENSG00000186326	RGS9BP	turquoise
ENSG00000130032	PRRG3	turquoise
ENSG00000160539	PLPP7	turquoise
ENSG00000186510	CLCNKA	turquoise
ENSG00000167767	KRT80	turquoise
ENSG00000180190	TDRP	turquoise
ENSG00000129194	SOX15	turquoise
ENSG00000166313	APBB1	turquoise
ENSG00000166405	RIC3	turquoise
ENSG00000149418	ST14	turquoise
ENSG00000127743	IL17B	turquoise
ENSG00000163145	C1QTNF7	turquoise
ENSG00000112379	ARFGEF3	turquoise
ENSG00000101335	MYL9	turquoise
ENSG00000169218	RSPO1	turquoise
ENSG00000213366	GSTM2	turquoise
ENSG00000118526	TCF21	turquoise
ENSG00000100078	PLA2G3	turquoise
ENSG00000188906	LRRK2	turquoise
ENSG00000073146	MOV10L1	turquoise
ENSG00000196353	CPNE4	turquoise
ENSG00000157654	PALM2-AKAP2	turquoise
ENSG00000173040	EVC2	turquoise
ENSG00000145700	ANKRD31	turquoise
ENSG00000162520	SYNC	turquoise
ENSG00000227051	C14orf132	turquoise
ENSG00000268089	GABRQ	turquoise
ENSG00000170891	CYTL1	turquoise
ENSG00000198576	ARC	turquoise
ENSG00000108381	ASPA	turquoise
ENSG00000168672	FAM84B	turquoise
ENSG00000169783	LINGO1	turquoise
ENSG00000114200	BCHE	turquoise
ENSG00000181885	CLDN7	turquoise
ENSG00000250644	RP11-295K3.1	turquoise
ENSG00000152784	PRDM8	turquoise
ENSG00000145936	KCNMB1	turquoise
ENSG00000072840	EVC	turquoise
ENSG00000141161	UNC45B	turquoise
ENSG00000100307	CBX7	turquoise
ENSG00000139515	PDX1	turquoise
ENSG00000142227	EMP3	turquoise
ENSG00000186603	HPDL	turquoise
ENSG00000110042	DTX4	turquoise
ENSG00000221947	XKR9	turquoise
ENSG00000169427	KCNK9	turquoise
ENSG00000173705	SUSD5	turquoise
ENSG00000096060	FKBP5	turquoise
ENSG00000146469	VIP	turquoise
ENSG00000198910	L1CAM	turquoise
ENSG00000187479	C11orf96	turquoise
ENSG00000162998	FRZB	turquoise
ENSG00000151729	SLC25A4	turquoise
ENSG00000196263	ZNF471	turquoise
ENSG00000198758	EPS8L3	turquoise
ENSG00000188573	FBLL1	turquoise
ENSG00000143028	SYPL2	turquoise
ENSG00000135821	GLUL	turquoise
ENSG00000179388	EGR3	turquoise
ENSG00000113805	CNTN3	turquoise
ENSG00000159251	ACTC1	turquoise
ENSG00000143452	HORMAD1	turquoise
ENSG00000198759	EGFL6	turquoise
ENSG00000197852	FAM212B	turquoise
ENSG00000126803	HSPA2	turquoise
ENSG00000049769	PPP1R3F	turquoise
ENSG00000205363	C15orf59	turquoise
ENSG00000182534	MXRA7	turquoise
ENSG00000132561	MATN2	turquoise
ENSG00000214456	PLIN5	turquoise
ENSG00000181656	GPR88	turquoise
ENSG00000152137	HSPB8	turquoise
ENSG00000162641	AKNAD1	turquoise
ENSG00000167641	PPP1R14A	turquoise
ENSG00000144648	ACKR2	turquoise
ENSG00000198483	ANKRD35	turquoise
ENSG00000104312	RIPK2	turquoise
ENSG00000138796	HADH	turquoise
ENSG00000187955	COL14A1	turquoise
ENSG00000198125	MB	turquoise
ENSG00000137502	RAB30	turquoise
ENSG00000162877	PM20D1	turquoise
ENSG00000184785	SMIM10	turquoise
ENSG00000151914	DST	turquoise
ENSG00000179542	SLITRK4	turquoise
ENSG00000149596	JPH2	turquoise
ENSG00000165521	EML5	turquoise
ENSG00000072952	MRVI1	turquoise
ENSG00000157110	RBPMS	turquoise
ENSG00000076555	ACACB	turquoise
ENSG00000100448	CTSG	turquoise
ENSG00000175084	DES	turquoise
ENSG00000121104	FAM117A	turquoise
ENSG00000114923	SLC4A3	turquoise
ENSG00000189056	RELN	turquoise
ENSG00000124429	POF1B	turquoise
ENSG00000159723	AGRP	turquoise
ENSG00000107796	ACTA2	turquoise
ENSG00000172403	SYNPO2	turquoise
ENSG00000154188	ANGPT1	turquoise
ENSG00000196616	ADH1B	turquoise
ENSG00000132464	ENAM	turquoise
ENSG00000175785	PRIMA1	turquoise
ENSG00000182103	FAM181B	turquoise
ENSG00000133392	MYH11	turquoise
ENSG00000185736	ADARB2	turquoise
ENSG00000267508	ZNF285	turquoise
ENSG00000187045	TMPRSS6	turquoise
ENSG00000170837	GPR27	turquoise
ENSG00000112280	COL9A1	turquoise
ENSG00000068781	STON1-GTF2A1L	turquoise
ENSG00000198832	SELENOM	turquoise
ENSG00000188763	FZD9	turquoise
ENSG00000100678	SLC8A3	turquoise
ENSG00000118596	SLC16A7	turquoise
ENSG00000164418	GRIK2	turquoise
ENSG00000138738	PRDM5	turquoise
ENSG00000104921	FCER2	turquoise
ENSG00000163794	UCN	turquoise
ENSG00000139737	SLAIN1	turquoise
ENSG00000153294	ADGRF4	turquoise
ENSG00000077522	ACTN2	turquoise
ENSG00000102547	CAB39L	turquoise
ENSG00000171533	MAP6	turquoise
ENSG00000121207	LRAT	turquoise
ENSG00000186007	LEMD1	turquoise
ENSG00000234465	PINLYP	turquoise
ENSG00000264230	ANXA8L1	turquoise
ENSG00000171724	VAT1L	turquoise
ENSG00000235162	C12orf75	turquoise
ENSG00000054356	PTPRN	turquoise
ENSG00000137077	CCL21	turquoise
ENSG00000187726	DNAJB13	turquoise
ENSG00000132821	VSTM2L	turquoise
ENSG00000101311	FERMT1	turquoise
ENSG00000160716	CHRNB2	turquoise
ENSG00000197766	CFD	turquoise
ENSG00000198768	APCDD1L	turquoise
ENSG00000129757	CDKN1C	turquoise
ENSG00000149557	FEZ1	turquoise
ENSG00000136274	NACAD	turquoise
ENSG00000185924	RTN4RL1	turquoise
ENSG00000168143	FAM83B	turquoise
ENSG00000111879	FAM184A	turquoise
ENSG00000189143	CLDN4	turquoise
ENSG00000204882	GPR20	turquoise
ENSG00000183273	CCDC60	turquoise
ENSG00000138685	FGF2	turquoise
ENSG00000185652	NTF3	turquoise
ENSG00000204936	CD177	turquoise
ENSG00000215218	UBE2QL1	turquoise
ENSG00000176399	DMRTA1	turquoise
ENSG00000173175	ADCY5	turquoise
ENSG00000184113	CLDN5	turquoise
ENSG00000169429	CXCL8	turquoise
ENSG00000184925	LCN12	turquoise
ENSG00000253305	PCDHGB6	turquoise
ENSG00000262179	RP1-302G2.5	turquoise
ENSG00000163520	FBLN2	turquoise
ENSG00000138650	PCDH10	turquoise
ENSG00000171951	SCG2	turquoise
ENSG00000136002	ARHGEF4	turquoise
ENSG00000177570	SAMD12	turquoise
ENSG00000156689	GLYATL2	turquoise
ENSG00000167900	TK1	turquoise
ENSG00000109906	ZBTB16	turquoise
ENSG00000170276	HSPB2	turquoise
ENSG00000165434	PGM2L1	turquoise
ENSG00000105982	RNF32	turquoise
ENSG00000243444	PALM2	turquoise
ENSG00000105270	CLIP3	turquoise
ENSG00000242732	RGAG4	turquoise
ENSG00000133401	PDZD2	turquoise
ENSG00000134532	SOX5	turquoise
ENSG00000250486	FAM218A	turquoise
ENSG00000048540	LMO3	turquoise
ENSG00000133134	BEX2	turquoise
ENSG00000115474	KCNJ13	turquoise
ENSG00000169252	ADRB2	turquoise
ENSG00000129244	ATP1B2	turquoise
ENSG00000177627	C12orf54	turquoise
ENSG00000124212	PTGIS	turquoise
ENSG00000213973	ZNF99	turquoise
ENSG00000114790	ARHGEF26	turquoise
ENSG00000101210	EEF1A2	turquoise
ENSG00000183134	PTGDR2	turquoise
ENSG00000102230	PCYT1B	turquoise
ENSG00000197506	SLC28A3	turquoise
ENSG00000168079	SCARA5	turquoise
ENSG00000168077	SCARA3	turquoise
ENSG00000171450	CDK5R2	turquoise
ENSG00000153157	SYCP2L	turquoise
ENSG00000179528	LBX2	turquoise
ENSG00000172348	RCAN2	turquoise
ENSG00000162722	TRIM58	turquoise
ENSG00000056487	PHF21B	turquoise
ENSG00000124103	FAM209A	turquoise
ENSG00000206075	SERPINB5	turquoise
ENSG00000257008	GPR142	turquoise
ENSG00000189369	GSPT2	turquoise
ENSG00000162073	PAQR4	turquoise
ENSG00000104435	STMN2	turquoise
ENSG00000154309	DISP1	turquoise
ENSG00000135842	FAM129A	turquoise
ENSG00000115252	PDE1A	turquoise
ENSG00000179954	SSC5D	turquoise
ENSG00000270379	HEATR9	turquoise
ENSG00000055118	KCNH2	turquoise
ENSG00000124920	MYRF	turquoise
ENSG00000150054	MPP7	turquoise
ENSG00000169085	C8orf46	turquoise
ENSG00000113504	SLC12A7	turquoise
ENSG00000131080	EDA2R	turquoise
ENSG00000075035	WSCD2	turquoise
ENSG00000066382	MPPED2	turquoise
ENSG00000123843	C4BPB	turquoise
ENSG00000134769	DTNA	turquoise
ENSG00000116254	CHD5	turquoise
ENSG00000165698	SPACA9	turquoise
ENSG00000108511	HOXB6	turquoise
ENSG00000196376	SLC35F1	turquoise
ENSG00000079691	CARMIL1	turquoise
ENSG00000206199	ANKUB1	turquoise
ENSG00000170954	ZNF415	turquoise
ENSG00000143318	CASQ1	turquoise
ENSG00000105894	PTN	turquoise
ENSG00000139112	GABARAPL1	turquoise
ENSG00000235169	SMIM1	turquoise
ENSG00000180155	LYNX1	turquoise
ENSG00000164484	TMEM200A	turquoise
ENSG00000133687	TMTC1	turquoise
ENSG00000170775	GPR37	turquoise
ENSG00000115593	SMYD1	turquoise
ENSG00000087494	PTHLH	turquoise
ENSG00000225556	C2CD4D	turquoise
ENSG00000141497	ZMYND15	turquoise
ENSG00000153902	LGI4	turquoise
ENSG00000130711	PRDM12	turquoise
ENSG00000163346	PBXIP1	turquoise
ENSG00000163959	SLC51A	turquoise
ENSG00000122694	GLIPR2	turquoise
ENSG00000255346	NOX5	turquoise
ENSG00000197928	ZNF677	turquoise
ENSG00000100558	PLEK2	turquoise
ENSG00000159208	CIART	turquoise
ENSG00000174740	PABPC5	turquoise
ENSG00000204186	ZDBF2	turquoise
ENSG00000119715	ESRRB	turquoise
ENSG00000266524	GDF10	turquoise
ENSG00000101400	SNTA1	turquoise
ENSG00000143340	FAM163A	turquoise
ENSG00000184144	CNTN2	turquoise
ENSG00000149534	MS4A2	turquoise
ENSG00000137869	CYP19A1	turquoise
ENSG00000126785	RHOJ	turquoise
ENSG00000165449	SLC16A9	turquoise
ENSG00000168676	KCTD19	turquoise
ENSG00000196724	ZNF418	turquoise
ENSG00000240184	PCDHGC3	turquoise
ENSG00000141447	OSBPL1A	turquoise
ENSG00000167552	TUBA1A	turquoise
ENSG00000139800	ZIC5	turquoise
ENSG00000260802	LINC00890	turquoise
ENSG00000159176	CSRP1	turquoise
ENSG00000165071	TMEM71	turquoise
ENSG00000138166	DUSP5	turquoise
ENSG00000110944	IL23A	turquoise
ENSG00000112981	NME5	turquoise
ENSG00000065154	OAT	turquoise
ENSG00000116473	RAP1A	turquoise
ENSG00000204616	TRIM31	turquoise
ENSG00000164188	RANBP3L	turquoise
ENSG00000151023	ENKUR	turquoise
ENSG00000061337	LZTS1	turquoise
ENSG00000163827	LRRC2	turquoise
ENSG00000065320	NTN1	turquoise
ENSG00000058866	DGKG	turquoise
ENSG00000100884	CPNE6	turquoise
ENSG00000134962	KLB	turquoise
ENSG00000171940	ZNF217	turquoise
ENSG00000128578	STRIP2	turquoise
ENSG00000164619	BMPER	turquoise
ENSG00000083720	OXCT1	turquoise
ENSG00000075275	CELSR1	turquoise
ENSG00000146090	RASGEF1C	turquoise
ENSG00000119938	PPP1R3C	turquoise
ENSG00000174599	TRAM1L1	turquoise
ENSG00000122592	HOXA7	turquoise
ENSG00000145087	STXBP5L	turquoise
ENSG00000152953	STK32B	turquoise
ENSG00000137203	TFAP2A	turquoise
ENSG00000239474	KLHL41	turquoise
ENSG00000239672	NME1	turquoise
ENSG00000125148	MT2A	turquoise
ENSG00000077274	CAPN6	turquoise
ENSG00000128059	PPAT	turquoise
ENSG00000168060	NAALADL1	turquoise
ENSG00000112530	PACRG	turquoise
ENSG00000128045	RASL11B	turquoise
ENSG00000124491	F13A1	turquoise
ENSG00000140961	OSGIN1	turquoise
ENSG00000105696	TMEM59L	turquoise
ENSG00000157404	KIT	turquoise
ENSG00000164761	TNFRSF11B	turquoise
ENSG00000103647	CORO2B	turquoise
ENSG00000170381	SEMA3E	turquoise
ENSG00000131398	KCNC3	turquoise
ENSG00000112425	EPM2A	turquoise
ENSG00000122707	RECK	turquoise
ENSG00000105464	GRIN2D	turquoise
ENSG00000178498	DTX3	turquoise
ENSG00000151320	AKAP6	turquoise
ENSG00000104177	MYEF2	turquoise
ENSG00000174607	UGT8	turquoise
ENSG00000116176	TPSG1	turquoise
ENSG00000175426	PCSK1	turquoise
ENSG00000240747	KRBOX1	turquoise
ENSG00000137872	SEMA6D	turquoise
ENSG00000117013	KCNQ4	turquoise
ENSG00000122035	RASL11A	turquoise
ENSG00000140557	ST8SIA2	turquoise
ENSG00000099864	PALM	turquoise
ENSG00000126947	ARMCX1	turquoise
ENSG00000186832	KRT16	turquoise
ENSG00000100739	BDKRB1	turquoise
ENSG00000180660	MAB21L1	turquoise
ENSG00000115507	OTX1	turquoise
ENSG00000124391	IL17C	turquoise
ENSG00000157017	GHRL	turquoise
ENSG00000137273	FOXF2	turquoise
ENSG00000106483	SFRP4	turquoise
ENSG00000129682	FGF13	turquoise
ENSG00000101463	SYNDIG1	turquoise
ENSG00000165300	SLITRK5	turquoise
ENSG00000105675	ATP4A	turquoise
ENSG00000176014	TUBB6	turquoise
ENSG00000146755	TRIM50	turquoise
ENSG00000106511	MEOX2	turquoise
ENSG00000153253	SCN3A	turquoise
ENSG00000072163	LIMS2	turquoise
ENSG00000160460	SPTBN4	turquoise
ENSG00000109846	CRYAB	turquoise
ENSG00000170390	DCLK2	turquoise
ENSG00000184564	SLITRK6	turquoise
ENSG00000112320	SOBP	turquoise
ENSG00000183091	NEB	turquoise
ENSG00000106018	VIPR2	turquoise
ENSG00000118004	COLEC11	turquoise
ENSG00000132554	RGS22	turquoise
ENSG00000130222	GADD45G	turquoise
ENSG00000217442	SYCE3	turquoise
ENSG00000183230	CTNNA3	turquoise
ENSG00000112276	BVES	turquoise
ENSG00000168874	ATOH8	turquoise
ENSG00000159761	C16orf86	turquoise
ENSG00000153132	CLGN	turquoise
ENSG00000038295	TLL1	turquoise
ENSG00000004776	HSPB6	turquoise
ENSG00000150471	ADGRL3	turquoise
ENSG00000177301	KCNA2	turquoise
ENSG00000111490	TBC1D30	turquoise
ENSG00000123975	CKS2	turquoise
ENSG00000197249	SERPINA1	turquoise
ENSG00000068976	PYGM	turquoise
ENSG00000074211	PPP2R2C	turquoise
ENSG00000166803	PCLAF	turquoise
ENSG00000122733	PHF24	turquoise
ENSG00000101542	CDH20	turquoise
ENSG00000231672	DIRC3	turquoise
ENSG00000178217	SH2D4B	turquoise
ENSG00000168427	KLHL30	turquoise
ENSG00000167183	PRR15L	turquoise
ENSG00000148734	NPFFR1	turquoise
ENSG00000135298	ADGRB3	turquoise
ENSG00000175985	PLEKHD1	turquoise
ENSG00000129988	LBP	turquoise
ENSG00000130475	FCHO1	turquoise
ENSG00000241644	INMT	turquoise
ENSG00000170122	FOXD4	turquoise
ENSG00000142408	CACNG8	turquoise
ENSG00000225697	SLC26A6	turquoise
ENSG00000166793	YPEL4	turquoise
ENSG00000179094	PER1	turquoise
ENSG00000196878	LAMB3	turquoise
ENSG00000170899	GSTA4	turquoise
ENSG00000162595	DIRAS3	turquoise
ENSG00000080561	MID2	turquoise
ENSG00000164627	KIF6	turquoise
ENSG00000156218	ADAMTSL3	turquoise
ENSG00000138606	SHF	turquoise
ENSG00000149177	PTPRJ	turquoise
ENSG00000088882	CPXM1	turquoise
ENSG00000111405	ENDOU	turquoise
ENSG00000171819	ANGPTL7	turquoise
ENSG00000108405	P2RX1	turquoise
ENSG00000168497	SDPR	turquoise
ENSG00000105219	CNTD2	turquoise
ENSG00000112877	CEP72	turquoise
ENSG00000173698	ADGRG2	turquoise
ENSG00000115705	TPO	turquoise
ENSG00000188153	COL4A5	turquoise
ENSG00000124615	MOCS1	turquoise
ENSG00000197992	CLEC9A	turquoise
ENSG00000104689	TNFRSF10A	turquoise
ENSG00000185304	RGPD2	turquoise
ENSG00000266964	FXYD1	turquoise
ENSG00000168447	SCNN1B	turquoise
ENSG00000133958	UNC79	turquoise
ENSG00000169946	ZFPM2	turquoise
ENSG00000160801	PTH1R	turquoise
ENSG00000180929	GPR62	turquoise
ENSG00000127528	KLF2	turquoise
ENSG00000122574	WIPF3	turquoise
ENSG00000128591	FLNC	turquoise
ENSG00000152092	ASTN1	turquoise
ENSG00000111215	PRR4	turquoise
ENSG00000242173	ARHGDIG	turquoise
ENSG00000163644	PPM1K	turquoise
ENSG00000114948	ADAM23	turquoise
ENSG00000184227	ACOT1	turquoise
ENSG00000096433	ITPR3	turquoise
ENSG00000169851	PCDH7	turquoise
ENSG00000168539	CHRM1	turquoise
ENSG00000197822	OCLN	turquoise
ENSG00000130700	GATA5	turquoise
ENSG00000254087	LYN	turquoise
ENSG00000183346	C10orf107	turquoise
ENSG00000273045	C2orf15	turquoise
ENSG00000065911	MTHFD2	turquoise
ENSG00000075073	TACR2	turquoise
ENSG00000048740	CELF2	turquoise
ENSG00000135424	ITGA7	turquoise
ENSG00000062038	CDH3	turquoise
ENSG00000125618	PAX8	turquoise
ENSG00000116703	PDC	turquoise
ENSG00000102383	ZDHHC15	turquoise
ENSG00000073350	LLGL2	turquoise
ENSG00000174844	DNAH12	turquoise
ENSG00000131941	RHPN2	turquoise
ENSG00000120756	PLS1	turquoise
ENSG00000116983	HPCAL4	turquoise
ENSG00000162004	CCDC78	turquoise
ENSG00000164530	PI16	turquoise
ENSG00000155511	GRIA1	turquoise
ENSG00000107518	ATRNL1	turquoise
ENSG00000125872	LRRN4	turquoise
ENSG00000112293	GPLD1	turquoise
ENSG00000106031	HOXA13	turquoise
ENSG00000127241	MASP1	turquoise
ENSG00000176029	C11orf16	turquoise
ENSG00000171804	WDR87	turquoise
ENSG00000213762	ZNF134	turquoise
ENSG00000074181	NOTCH3	turquoise
ENSG00000277586	NEFL	turquoise
ENSG00000164841	TMEM74	turquoise
ENSG00000163435	ELF3	turquoise
ENSG00000248405	PRR5-ARHGAP8	turquoise
ENSG00000158106	RHPN1	turquoise
ENSG00000069667	RORA	turquoise
ENSG00000114859	CLCN2	turquoise
ENSG00000206113	CFAP99	turquoise
ENSG00000157445	CACNA2D3	turquoise
ENSG00000173947	PIFO	turquoise
ENSG00000112562	SMOC2	turquoise
ENSG00000184226	PCDH9	turquoise
ENSG00000273173	SNURF	turquoise
ENSG00000105963	ADAP1	turquoise
ENSG00000143590	EFNA3	turquoise
ENSG00000099960	SLC7A4	turquoise
ENSG00000152578	GRIA4	turquoise
ENSG00000171033	PKIA	turquoise
ENSG00000146147	MLIP	turquoise
ENSG00000152932	RAB3C	turquoise
ENSG00000073711	PPP2R3A	turquoise
ENSG00000181072	CHRM2	turquoise
ENSG00000164096	C4orf3	turquoise
ENSG00000205111	CDKL4	turquoise
ENSG00000114166	KAT2B	turquoise
ENSG00000188783	PRELP	turquoise
ENSG00000158488	CD1E	turquoise
ENSG00000106772	PRUNE2	turquoise
ENSG00000178773	CPNE7	turquoise
ENSG00000006453	BAIAP2L1	turquoise
ENSG00000167654	ATCAY	turquoise
ENSG00000178187	ZNF454	turquoise
ENSG00000090530	P3H2	turquoise
ENSG00000166592	RRAD	turquoise
ENSG00000255274	TMPRSS4-AS1	turquoise
ENSG00000188803	SHISA6	turquoise
ENSG00000174945	AMZ1	turquoise
ENSG00000171223	JUNB	turquoise
ENSG00000135373	EHF	turquoise
ENSG00000181085	MAPK15	turquoise
ENSG00000133878	DUSP26	turquoise
ENSG00000164303	ENPP6	turquoise
ENSG00000147255	IGSF1	turquoise
ENSG00000170464	DNAJC18	turquoise
ENSG00000125503	PPP1R12C	turquoise
ENSG00000168490	PHYHIP	turquoise
ENSG00000131711	MAP1B	turquoise
ENSG00000151778	SERP2	turquoise
ENSG00000142619	PADI3	turquoise
ENSG00000185760	KCNQ5	turquoise
ENSG00000118513	MYB	turquoise
ENSG00000104371	DKK4	turquoise
ENSG00000165194	PCDH19	turquoise
ENSG00000157168	NRG1	turquoise
ENSG00000083307	GRHL2	turquoise
ENSG00000109255	NMU	turquoise
ENSG00000177469	PTRF	turquoise
ENSG00000188676	IDO2	turquoise
ENSG00000203499	FAM83H-AS1	turquoise
ENSG00000172782	FADS6	turquoise
ENSG00000244067	GSTA2	turquoise
ENSG00000187601	MAGEH1	turquoise
ENSG00000070882	OSBPL3	turquoise
ENSG00000198848	CES1	turquoise
ENSG00000105737	GRIK5	turquoise
ENSG00000176956	LY6H	turquoise
ENSG00000177508	IRX3	turquoise
ENSG00000082175	PGR	turquoise
ENSG00000140285	FGF7	turquoise
ENSG00000171303	KCNK3	turquoise
ENSG00000130988	RGN	turquoise
ENSG00000120129	DUSP1	turquoise
ENSG00000188171	ZNF626	turquoise
ENSG00000165028	NIPSNAP3B	turquoise
ENSG00000165935	SMCO2	turquoise
ENSG00000130054	FAM155B	turquoise
ENSG00000106537	TSPAN13	turquoise
ENSG00000169862	CTNND2	turquoise
ENSG00000154262	ABCA6	turquoise
ENSG00000183715	OPCML	turquoise
ENSG00000102010	BMX	turquoise
ENSG00000105392	CRX	turquoise
ENSG00000126010	GRPR	turquoise
ENSG00000135447	PPP1R1A	turquoise
ENSG00000165495	PKNOX2	turquoise
ENSG00000166333	ILK	turquoise
ENSG00000197256	KANK2	turquoise
ENSG00000080644	CHRNA3	turquoise
ENSG00000171954	CYP4F22	turquoise
ENSG00000154027	AK5	turquoise
ENSG00000101098	RIMS4	turquoise
ENSG00000116039	ATP6V1B1	turquoise
ENSG00000135218	CD36	turquoise
ENSG00000174099	MSRB3	turquoise
ENSG00000198753	PLXNB3	turquoise
ENSG00000013293	SLC7A14	turquoise
ENSG00000007402	CACNA2D2	turquoise
ENSG00000126950	TMEM35A	turquoise
ENSG00000101298	SNPH	turquoise
ENSG00000196460	RFX8	turquoise
ENSG00000104888	SLC17A7	turquoise
ENSG00000148798	INA	turquoise
ENSG00000183831	ANKRD45	turquoise
ENSG00000109738	GLRB	turquoise
ENSG00000171873	ADRA1D	turquoise
ENSG00000108830	RND2	turquoise
ENSG00000205929	C21orf62	turquoise
ENSG00000128274	A4GALT	turquoise
ENSG00000205336	ADGRG1	turquoise
ENSG00000197321	SVIL	turquoise
ENSG00000244607	CCDC13	turquoise
ENSG00000175130	MARCKSL1	turquoise
ENSG00000082014	SMARCD3	turquoise
ENSG00000127951	FGL2	turquoise
ENSG00000004948	CALCR	turquoise
ENSG00000158555	GDPD5	turquoise
ENSG00000131730	CKMT2	turquoise
ENSG00000163686	ABHD6	turquoise
ENSG00000186564	FOXD2	turquoise
ENSG00000232040	ZBED9	turquoise
ENSG00000117016	RIMS3	turquoise
ENSG00000269190	FBXO17	turquoise
ENSG00000189320	FAM180A	turquoise
ENSG00000133636	NTS	turquoise
ENSG00000165078	CPA6	turquoise
ENSG00000166840	GLYATL1	turquoise
ENSG00000059915	PSD	turquoise
ENSG00000171385	KCND3	turquoise
ENSG00000183114	FAM43B	turquoise
ENSG00000113580	NR3C1	turquoise
ENSG00000118407	FILIP1	turquoise
ENSG00000010361	FUZ	turquoise
ENSG00000213760	ATP6V1G2	turquoise
ENSG00000212747	FAM127C	turquoise
ENSG00000167755	KLK6	turquoise
ENSG00000113721	PDGFRB	turquoise
ENSG00000189129	PLAC9	turquoise
ENSG00000184374	COLEC10	turquoise
ENSG00000212124	TAS2R19	turquoise
ENSG00000050767	COL23A1	turquoise
ENSG00000242265	PEG10	turquoise
ENSG00000171444	MCC	turquoise
ENSG00000145020	AMT	turquoise
ENSG00000178796	RIIAD1	turquoise
ENSG00000114993	RTKN	turquoise
ENSG00000102409	BEX4	turquoise
ENSG00000115009	CCL20	turquoise
ENSG00000173406	DAB1	turquoise
ENSG00000157927	RADIL	turquoise
ENSG00000077063	CTTNBP2	turquoise
ENSG00000154118	JPH3	turquoise
ENSG00000070808	CAMK2A	turquoise
ENSG00000185272	RBM11	turquoise
ENSG00000163873	GRIK3	turquoise
ENSG00000188227	ZNF793	turquoise
ENSG00000182957	SPATA13	turquoise
ENSG00000018869	ZNF582	turquoise
ENSG00000130176	CNN1	turquoise
ENSG00000146374	RSPO3	turquoise
ENSG00000126759	CFP	turquoise
ENSG00000135406	PRPH	turquoise
ENSG00000088543	C3orf18	turquoise
ENSG00000095303	PTGS1	turquoise
ENSG00000187140	FOXD3	turquoise
ENSG00000182389	CACNB4	turquoise
ENSG00000130675	MNX1	turquoise
ENSG00000161835	GRASP	turquoise
ENSG00000175161	CADM2	turquoise
ENSG00000204610	TRIM15	turquoise
ENSG00000154734	ADAMTS1	turquoise
ENSG00000182732	RGS6	turquoise
ENSG00000128849	CGNL1	turquoise
ENSG00000186354	C9orf47	turquoise
ENSG00000167642	SPINT2	turquoise
ENSG00000249773	RP11-15K19.2	turquoise
ENSG00000176406	RIMS2	turquoise
ENSG00000108846	ABCC3	turquoise
ENSG00000181104	F2R	turquoise
ENSG00000123496	IL13RA2	turquoise
ENSG00000274736	CCL23	turquoise
ENSG00000165309	ARMC3	turquoise
ENSG00000019186	CYP24A1	turquoise
ENSG00000173198	CYSLTR1	turquoise
ENSG00000118432	CNR1	turquoise
ENSG00000180875	GREM2	turquoise
ENSG00000151789	ZNF385D	turquoise
ENSG00000159708	LRRC36	turquoise
ENSG00000175264	CHST1	turquoise
ENSG00000050628	PTGER3	turquoise
ENSG00000158445	KCNB1	turquoise
ENSG00000275410	HNF1B	turquoise
ENSG00000172159	FRMD3	turquoise
ENSG00000221944	TIGD1	turquoise
ENSG00000154258	ABCA9	turquoise
ENSG00000174567	GOLT1A	turquoise
ENSG00000158458	NRG2	turquoise
ENSG00000180447	GAS1	turquoise
ENSG00000101194	SLC17A9	turquoise
ENSG00000165966	PDZRN4	turquoise
ENSG00000126231	PROZ	turquoise
ENSG00000144031	ANKRD53	turquoise
ENSG00000149968	MMP3	turquoise
ENSG00000135048	TMEM2	turquoise
ENSG00000154914	USP43	turquoise
ENSG00000166828	SCNN1G	turquoise
ENSG00000214435	AS3MT	turquoise
ENSG00000160951	PTGER1	turquoise
ENSG00000119888	EPCAM	turquoise
ENSG00000080166	DCT	turquoise
ENSG00000111962	UST	turquoise
ENSG00000240563	L1TD1	turquoise
ENSG00000108852	MPP2	turquoise
ENSG00000140287	HDC	turquoise
ENSG00000150045	KLRF1	turquoise
ENSG00000025423	HSD17B6	turquoise
ENSG00000124143	ARHGAP40	turquoise
ENSG00000153707	PTPRD	turquoise
ENSG00000174899	PQLC2L	turquoise
[truncated: 1,182 more rows]
