# Supplementary material for: Long Non-coding RNA LINC00941 as a Potential Biomarker Promotes the Proliferation and Metastasis of Gastric Cancer
Source: Front Genet. 2019 Jan 22;10:5. doi: 10.3389/fgene.2019.00005 (PMC6349697; doi:10.3389/fgene.2019.00005)
Supplement: Supplementary file 7 [file Table_7.xlsx]

## Sheet: GO
Category	Term	Count	Genes	FDR
GOTERM_BP_DIRECT	GO:0030574~collagen catabolic process	15	COL6A3,COL5A2,MMP1,COL4A1,COL8A1,COL11A1,COL10A1,COL12A1,ADAMTS14,ADAMTS2,COL1A1,COL5A1,COL1A2,MMP13,MMP11	2.73432e-15
GOTERM_BP_DIRECT	GO:0030199~collagen fibril organization	13	COL5A2,COL11A1,ACAN,COL12A1,ADAMTS14,ADAMTS2,COL1A1,COL5A1,COL1A2,LOXL2,SERPINH1,LOX,MMP11	8.47929e-15
GOTERM_BP_DIRECT	GO:0030198~extracellular matrix organization	20	COL6A3,MFAP2,COL5A2,COL4A1,NID2,COL8A1,BGN,COL11A1,ACAN,COL10A1,SPARC,SERPINE1,OLFML2B,SPP1,COL1A1,COL5A1,COL1A2,ITGA11,VCAN,LOX	1.43323e-14
GOTERM_BP_DIRECT	GO:0007155~cell adhesion	21	ANOS1,PTK7,COL6A3,NID2,COL8A1,CDH11,ACAN,COL12A1,ADAM12,WISP1,THY1,SPP1,COL1A1,THBS2,COL5A1,SPACA4,PODXL,ITGA11,VCAN,LOXL2,FAP	8.40253e-09
GOTERM_BP_DIRECT	GO:0001501~skeletal system development	10	COL5A2,BMP1,COL1A1,CDH11,COL10A1,ACAN,COL1A2,VCAN,COL12A1,SOX11	0.000266714
GOTERM_BP_DIRECT	GO:0001503~ossification	7	COL5A2,SPP1,BMP1,BMP8A,COL11A1,CDH11,SPARC	0.0153893

## Sheet: KEGG
Table S7.Function analysis of LINC00941 co-expression network
Term	Count	Genes	FDR
hsa04512:ECM-receptor interaction	10	COL6A3,COL5A2,COL4A1,SPP1,COL1A1,THBS2,COL5A1,COL11A1,COL1A2,ITGA11	1.81328e-06
hsa04974:Protein digestion and absorption	9	COL6A3,COL5A2,COL4A1,COL1A1,COL5A1,COL11A1,COL10A1,COL1A2,COL12A1	4.52549e-05
hsa04510:Focal adhesion	10	COL6A3,COL5A2,COL4A1,SPP1,COL1A1,THBS2,COL5A1,COL11A1,COL1A2,ITGA11	0.00323539
hsa04151:PI3K-Akt signaling pathway	11	COL6A3,COL5A2,COL4A1,SPP1,COL1A1,THBS2,COL5A1,COL11A1,COL1A2,ITGA11,ANGPT2	0.0324351
